# Supplementary material for: A pilot multimodal study of cervical cancer: Raman spectroscopy as a molecular fingerprint tool
Source: PLoS One. 2026 Jan 22;21(1):e0327286. doi: 10.1371/journal.pone.0327286 (PMC12826494; doi:10.1371/journal.pone.0327286)
Supplement: S1 Data — The first column reports the Raman shift (cm-1), followed by the normalized averaged Raman intensities for each tissue type: nerve, gland, blood vessel, inflammatory infiltrate, necrosis, tumour, and stroma. Spectra are normalized to the phenylalanine band at 1003 cm-1 to allow direct comparison among tissue types. (CSV) [file pone.0327286.s009.csv]

	Nerve	Gland	Blood vessel	Inflammatory infiltrate	Necrosis	Tumour	Stroma
Raman shift [1/cm]	Intensity	intensity	intensity	intensity	intensity	intensity	intensity
1860,125	0,20196624	0,14215533	0,18869994	0,13568525	0,075461944	0,10722169	0,12490153
1858,377	0,21854176	0,14513223	0,18065094	0,14083237	0,080390932	0,11611678	0,12235868
1856,629	0,18944552	0,12879785	0,15851774	0,11133822	0,06915435	0,096209501	0,10208156
1854,881	0,19284329	0,12605666	0,16683845	0,12009909	0,074311467	0,097290121	0,10933908
1853,133	0,1793683	0,11417655	0,1501815	0,11454795	0,068289395	0,089705707	0,10431818
1851,385	0,17619719	0,11372642	0,14581284	0,10500316	0,067413308	0,087279461	0,10068919
1849,637	0,16795342	0,11389782	0,1392754	0,098728018	0,063185308	0,11988006	0,095772674
1847,889	0,21357593	0,13992252	0,18425478	0,13034131	0,076007159	0,11225337	0,11503947
1846,141	0,15834889	0,11076673	0,13391497	0,097520787	0,064267248	0,074602274	0,082770937
1844,393	0,13216552	0,086255847	0,10004882	0,079454417	0,048700921	0,061074723	0,074962625
1842,645	0,13524198	0,084988788	0,1076046	0,080828931	0,049603577	0,064075954	0,072334927
1840,897	0,11130716	0,078927782	0,096083402	0,07053875	0,041404774	0,061562689	0,065146248
1839,149	0,11863933	0,0850061	0,10895623	0,078466029	0,045977908	0,06164484	0,07405553
1837,401	0,12378126	0,085370125	0,11483704	0,083802889	0,049002488	0,065325269	0,073784477
1835,653	0,11901779	0,078365744	0,10531607	0,088800307	0,040865812	0,058993858	0,062410841
1833,905	0,11672978	0,074856315	0,086779879	0,06670911	0,035289666	0,05289738	0,052094744
1832,157	0,1303879	0,079241478	0,10656801	0,080565061	0,045379221	0,06532825	0,06868695
1830,409	0,11900238	0,080524043	0,10221423	0,069805126	0,04597386	0,056698635	0,067571157
1828,661	0,096829355	0,061374865	0,070365148	0,052506147	0,033240338	0,041879856	0,052205946
1826,912	0,096465425	0,074454468	0,089494558	0,063655401	0,037580042	0,049904677	0,060379371
1825,164	0,081053196	0,060356447	0,075285543	0,046789091	0,031079525	0,044288228	0,04343466
1823,416	0,080578627	0,056266382	0,067568386	0,044262834	0,031008394	0,040973104	0,044101068
1821,668	0,077874532	0,053389119	0,061934737	0,042723625	0,032660276	0,037480371	0,044503917
1819,92	0,07530351	0,048009491	0,065108106	0,04457901	0,025944793	0,032646241	0,04419844
1818,172	0,083916557	0,049558811	0,06582608	0,046061603	0,027580773	0,039269762	0,045151296
1816,424	0,048473631	0,032268431	0,046482059	0,019336353	0,013290888	0,024195417	0,019551353
1814,676	0,053718835	0,0372537	0,048379706	0,039741391	0,017537608	0,025934668	0,02552892
1812,928	0,031975714	0,018471405	0,0238093	0,018506277	0,002910178	0,00975434	0,010850392
1811,18	0,042339082	0,010365678	0,014012803	0,009177842	0,005063051	0,007645205	0,00739205
1809,432	0,024634035	0,008423532	0,011298695	0,008024039	0,001404652	0,005762267	0,010382775
1807,684	0,012740731	0,005054248	0,00613822	0,010076684	0,000543324	0,003605428	0,000795119
1805,936	0,005298319	0,006394109	0,005920638	0,006121808	-1,31E-15	0,003475106	-2,34E-15
1804,188	0,021480066	0,010566077	0,012547602	0,010029158	0,00337605	0,00594696	0,009196284
1802,44	0,01900463	0,015054297	0,028638469	0,00905896	0,007403227	0,007986208	0,01627041
1800,692	0,025381765	0,012414904	0,019029576	0,024182836	0,00623723	0,00784058	0,011819349
1798,944	0,039849991	0,009571348	0,019027541	0,004445058	0,007899238	0,01214446	0,018638505
1797,196	0,039060919	0,026655307	0,028548666	0,024214698	0,014851122	0,012968361	0,022293096
1795,448	0,023320397	0,007566928	0,007531442	0,00435587	0,00442449	0,004351276	0,0132489
1793,7	0,023175857	0,016517824	0,018937883	0,013243929	0,00887364	0,007755149	0,012618401
1791,952	0,030395273	0,023783701	0,024011136	0,022992045	0,021484558	0,016172481	0,025195283
1790,204	0,030161384	0,022474105	0,026367639	0,021073707	0,018733033	0,017328042	0,025855454
1788,456	0,034780281	0,015542401	0,029432008	0,022652796	0,012824734	0,013085824	0,021180791
1786,708	0,039085237	0,027971767	0,031909349	0,029148084	0,013872537	0,01715677	0,029164982
1784,96	0,041300568	0,019583053	0,034805986	0,017642553	0,007678609	0,019313565	0,023085519
1783,212	0,031570651	0,013990962	0,021285672	0,0123796	0,009987273	0,010023114	0,017708466
1781,464	0,034831154	0,019791343	0,032432116	0,026060755	0,016521772	0,014797729	0,023276913
1779,716	0,025970336	0,012531276	0,020046664	0,016476741	0,010721102	0,010168556	0,022388518
1777,968	0,030159466	0,016488547	0,02747827	0,021071271	0,010748945	0,013525454	0,021344122
1776,22	0,035277661	0,019347918	0,031992923	0,025655321	0,013733803	0,011981468	0,031626335
1774,472	0,037297923	0,014353881	0,030509348	0,019113311	0,012271616	0,0148851	0,03425434
1772,724	0,042621409	0,019191347	0,03468835	0,023231489	0,011053377	0,018082381	0,024154562
1770,976	0,03937646	0,017503973	0,033276562	0,022687815	0,008914225	0,0173011	0,015204883
1769,228	0,034560341	0,008480202	0,020353389	0,015912291	0,004770478	0,006696503	0,016131246
1767,48	0,047720425	0,022178616	0,036696197	0,016303813	0,01202666	0,013482042	0,017918937
1765,732	0,035555896	0,02234495	0,036993469	0,020850725	0,018949869	0,020896149	0,023668833
1763,983	0,033044914	0,00598165	0,012592225	0,01037141	0,006293766	0,006341713	0,00429481
1762,235	0,030725142	0,007773264	0,016954445	0,00547194	0,005391493	0,003113625	0,004850777
1760,487	0,017168531	0,004409026	0,015679165	0,003414976	0,004106945	2,8979378E-15	0,000934759
1758,739	0,006243154	4,122692E-15	0,010068917	7,7655111E-15	0,002380055	0,001814096	0,002041516
1756,991	0,024045799	0,012800699	0,018883952	0,016087001	0,010757811	0,008555595	0,014087192
1755,243	0,032956007	0,018233738	0,026920778	0,025704043	0,01588594	0,020890624	0,02328077
1753,495	0,034797641	0,008952258	0,027123612	0,015624345	0,013490412	0,013186538	0,002766169
1751,747	0,055196687	0,019216974	0,029167808	0,020177174	0,020110105	0,02030498	0,024278098
1749,999	0,058353287	0,039687885	0,049580276	0,028273906	0,025704758	0,026227252	0,035799444
1748,251	0,040422402	0,044607291	0,037332969	0,024504533	0,02002295	0,018676741	0,026418898
1746,503	0,052099316	0,025481486	0,035618176	0,028803492	0,023259308	0,018908667	0,030182594
1744,755	0,059461325	0,032144112	0,053209224	0,032671344	0,030607845	0,028818613	0,038566785
1743,007	0,055655235	0,028966673	0,046569226	0,029777858	0,029206415	0,029332095	0,042086818
1741,259	0,038461051	0,018957609	0,033490591	0,026011593	0,023366744	0,024721309	0,035022387
1739,511	0,056538204	0,028705456	0,044560343	0,036895809	0,032142053	0,033451596	0,041590314
1737,763	0,033411527	0,017521861	0,027998216	0,027543561	0,022171199	0,028133355	0,036212706
1736,015	0,061221005	0,034255072	0,054450863	0,036537709	0,037996638	0,03861385	0,047058832
1734,267	0,057402627	0,042095639	0,052632258	0,049486696	0,045696124	0,043552012	0,059791045
1732,519	0,044801444	0,027723247	0,031907286	0,035392584	0,033950367	0,03106726	0,045026183
1730,771	0,039055558	0,020825151	0,022484773	0,023438208	0,028944846	0,026177053	0,032393239
1729,023	0,045806575	0,029252278	0,035379997	0,033122481	0,037663064	0,033670199	0,047507095
1727,275	0,041766092	0,024180302	0,02833317	0,023802943	0,037880015	0,030484622	0,047360084
1725,527	0,033565543	0,024414516	0,022861092	0,024978398	0,036085524	0,026555086	0,045247114
1723,779	0,032488349	0,028508659	0,024293136	0,030946368	0,038651788	0,03212012	0,054103499
1722,031	0,031279255	0,030608567	0,018726766	0,028759723	0,043510815	0,032709604	0,055845929
1720,283	0,03530826	0,040289082	0,034517191	0,033478549	0,044859147	0,039326998	0,054893676
1718,535	0,035192532	0,037920362	0,026446072	0,041670057	0,048601016	0,039589429	0,065700756
1716,787	-3,88E-15	0,056957726	6,4784893E-15	0,026097374	0,036213643	0,030716695	0,054992411
1715,039	0,032887815	0,05530097	0,030319197	0,054845648	0,054133783	0,051926274	0,090503831
1713,291	0,041970963	0,056439209	0,037773368	0,060496221	0,065122999	0,054825978	0,10434785
1711,543	0,053657845	0,062933672	0,044877685	0,078816063	0,073848128	0,061444733	0,13316929
1709,795	0,055093584	0,066441664	0,041597035	0,079656023	0,080769846	0,062038546	0,14890563
1708,047	0,086715563	0,093935526	0,064292923	0,10666592	0,098311849	0,086258904	0,19429638
1706,299	0,12218323	0,11733626	0,092572113	0,1483802	0,12355171	0,10712014	0,24977397
1704,551	0,14118215	0,13310667	0,11102779	0,17013854	0,13615484	0,12436286	0,29257702
1702,803	0,152622	0,15510034	0,12160198	0,18650136	0,15461216	0,13907476	0,34332661
1701,054	0,2379958	0,21502962	0,18345893	0,26343301	0,20164813	0,19178023	0,43960914
1699,306	0,25296488	0,24151598	0,20799397	0,28712164	0,22781108	0,21294291	0,51441401
1697,558	0,33915519	0,29297696	0,25929714	0,35081035	0,27105239	0,25996783	0,61607291
1695,81	0,37061369	0,32773997	0,28626088	0,39621702	0,2985065	0,2858258	0,70878837
1694,062	0,42957034	0,36866091	0,33356375	0,45341638	0,34382939	0,32185953	0,81194672
1692,314	0,50065546	0,43259315	0,39445602	0,51745638	0,39392104	0,37347717	0,92508213
1690,566	0,60403031	0,50358077	0,47607199	0,60621671	0,45058651	0,42929648	1,0539888
1688,818	0,68408318	0,56216092	0,53787393	0,67218487	0,50232802	0,47798397	1,1774715
1687,07	0,73673989	0,61255147	0,58679317	0,71379356	0,54140327	0,51981347	1,2711152
1685,322	0,82116779	0,68435238	0,65791282	0,78768939	0,58832747	0,57984975	1,3730798
1683,574	0,84326903	0,7000177	0,69236109	0,81672446	0,62353401	0,59736378	1,420321
1681,826	0,89386626	0,74841713	0,72470561	0,87120011	0,6575801	0,6378149	1,4918769
1680,078	0,90683729	0,78791833	0,75589523	0,90866386	0,69489779	0,66736502	1,5445319
1678,33	0,96568084	0,84011798	0,80902411	0,96623911	0,73284078	0,70740705	1,5957429
1676,582	0,99226601	0,86920641	0,8353408	0,99405357	0,76073955	0,73920688	1,6352613
1674,834	1,0236743	0,90350838	0,86712088	1,0293319	0,79437788	0,774007	1,6808518
1673,086	1,068836	0,94590357	0,91055029	1,0721016	0,83397871	0,80634936	1,7391401
1671,338	1,0881742	0,97325269	0,93180808	1,1065602	0,85842206	0,83510084	1,775895
1669,59	1,1334928	1,0092874	0,97301306	1,1408907	0,8870317	0,86427189	1,835166
1667,842	1,1643114	1,0385904	1,0124997	1,1679886	0,9066985	0,88282052	1,8764824
1666,094	1,1525621	1,0321983	0,99124426	1,1542176	0,9077922	0,87851341	1,8613479
1664,346	1,1586449	1,0415	0,9685002	1,1357377	0,90078198	0,87514108	1,8440724
1662,598	1,1296056	1,0379702	0,94701863	1,1220897	0,90142442	0,87621758	1,8047279
1660,85	1,0983207	1,0179404	0,92735813	1,0983018	0,89264572	0,87457223	1,7354917
1659,102	1,0978404	1,0327042	0,93009318	1,1073231	0,90886235	0,88927545	1,7017365
1657,354	1,0678887	1,0130308	0,8948576	1,0713651	0,89738732	0,89003031	1,6244268
1655,606	1,0676364	1,0163696	0,89738607	1,0663084	0,90713738	0,90262518	1,5850261
1653,858	1,0275206	0,97744966	0,8633659	1,0257005	0,88548992	0,88247948	1,5101507
1652,11	0,98950501	0,93767188	0,82845087	0,97335431	0,85870436	0,85707905	1,4355416
1650,362	0,92634322	0,87334602	0,76937006	0,90154766	0,80568502	0,80979878	1,3634253
1648,614	0,92447699	0,83884196	0,7668374	0,87336755	0,77087931	0,78203884	1,3367986
1646,866	0,8703393	0,76566092	0,71158244	0,80749262	0,70300526	0,71149806	1,2796086
1645,118	0,79795024	0,67689285	0,65130295	0,72064272	0,62461706	0,62803601	1,2133058
1643,37	0,76770582	0,62559284	0,61520795	0,66813136	0,55553946	0,56470146	1,1818844
1641,622	0,7395037	0,56012122	0,58222374	0,61056831	0,49131741	0,4977115	1,1336102
1639,874	0,71714645	0,51629791	0,55701983	0,56580969	0,43784677	0,45028591	1,1159449
1638,125	0,69920306	0,46367711	0,5286944	0,51111951	0,38413702	0,39365571	1,0831291
1636,377	0,67420487	0,40855757	0,49639	0,46789479	0,33632312	0,34038522	1,0400005
1634,629	0,64517029	0,37012748	0,4717245	0,43304748	0,29996998	0,30722077	1,0033276
1632,881	0,6116292	0,34117209	0,44331762	0,39781565	0,26387096	0,2746973	0,94586669
1631,133	0,57102448	0,30232278	0,41416284	0,3586769	0,22045625	0,23717856	0,87918031
1629,385	0,51394548	0,25052601	0,3637058	0,31168838	0,18701862	0,19714799	0,7776239
1627,637	0,47539821	0,23742546	0,3436634	0,28721929	0,16770503	0,17933699	0,69687986
1625,889	0,43363488	0,22172194	0,32187592	0,26617189	0,15134726	0,16766566	0,62473369
1624,141	0,35414546	0,18747676	0,26971832	0,21376285	0,12850888	0,14120746	0,52456528
1622,393	0,37476794	0,21643219	0,3021623	0,23989379	0,15214843	0,17108251	0,48633084
1620,645	0,34518801	0,22019026	0,2915448	0,23752127	0,15656592	0,1755379	0,44628841
1618,897	0,33621784	0,23674031	0,29408712	0,24610238	0,17841851	0,19251734	0,42056796
1617,149	0,34116844	0,26088298	0,3108704	0,27397228	0,20613705	0,21837635	0,41620176
1615,401	0,33370304	0,27110803	0,31781176	0,28781198	0,21669618	0,23502929	0,39984544
1613,653	0,3188573	0,27003557	0,31280432	0,2855583	0,21278329	0,23361583	0,37674511
1611,905	0,33268463	0,26488496	0,31999649	0,2860733	0,21224424	0,22822443	0,3696803
1610,157	0,32787132	0,25403003	0,30536245	0,26729444	0,20154996	0,21870875	0,366237
1608,409	0,34680683	0,26819027	0,30326587	0,27932954	0,21052308	0,22966822	0,38628099
1606,661	0,3734618	0,2964127	0,33957255	0,31531022	0,24571217	0,25931669	0,42378554
1604,913	0,41148701	0,34048091	0,37420496	0,36104525	0,28565822	0,30588629	0,4680901
1603,165	0,37824378	0,30944844	0,34163331	0,31516809	0,26180844	0,28288547	0,4285692
1601,417	0,33362041	0,26324413	0,29777332	0,28297909	0,22412112	0,23401671	0,3685512
1599,669	0,28410984	0,21482419	0,24805717	0,21942689	0,17477994	0,18997578	0,30867771
1597,921	0,24944257	0,19354673	0,21916135	0,19337827	0,14704715	0,1625953	0,26527732
1596,173	0,20856716	0,17004558	0,18664896	0,16534564	0,12516856	0,13922306	0,21246265
1594,425	0,1981039	0,15785534	0,17245949	0,15122861	0,110273	0,11957961	0,18470158
1592,677	0,17640026	0,14362083	0,14719028	0,1337837	0,091734385	0,10370122	0,15705962
1590,929	0,16401792	0,13467832	0,12850184	0,12600095	0,088515894	0,096788597	0,14497765
1589,181	0,15419197	0,14644059	0,12759734	0,13155187	0,096838792	0,10336302	0,14525461
1587,433	0,13473979	0,15708624	0,11375911	0,13962965	0,10499051	0,11265479	0,15551709
1585,685	0,18922642	0,21217095	0,15129165	0,18738148	0,14847826	0,16022391	0,18403964
1583,937	0,20716048	0,23678817	0,18465788	0,22671312	0,18780868	0,19069928	0,20025825
1582,189	0,18481346	0,24201188	0,1630092	0,23178633	0,18168923	0,19814088	0,19874174
1580,441	0,14599772	0,23290494	0,12511523	0,20821748	0,17505057	0,17857797	0,15572426
1578,693	0,14301025	0,2619292	0,1376768	0,24142289	0,19503731	0,19310576	0,15456374
1576,945	0,146384	0,27058191	0,12997052	0,24202981	0,20200398	0,2159999	0,14905045
1575,196	0,17048696	0,2803366	0,1391279	0,25676624	0,20976232	0,24530825	0,16662976
1573,448	0,14848953	0,26130461	0,12647522	0,2355705	0,19626431	0,20048485	0,16021749
1571,7	0,12759006	0,23587593	0,1126432	0,2201569	0,18014751	0,18152207	0,14524921
1569,952	0,13168798	0,21938061	0,1103958	0,2121948	0,16763371	0,16643602	0,14633188
1568,204	0,13835521	0,20079206	0,11003858	0,19996706	0,1535242	0,15370618	0,15077394
1566,456	0,12389032	0,17198836	0,097552409	0,17293805	0,1317519	0,13003319	0,1337916
1564,708	0,1128943	0,14606296	0,090660189	0,14826283	0,1168994	0,11504601	0,12982057
1562,96	0,095131841	0,12454973	0,07660843	0,11936413	0,096950982	0,098188919	0,10952432
1561,212	0,08398247	0,10359348	0,087800462	0,099408545	0,08366385	0,093682556	0,11185314
1559,464	0,11189764	0,1155467	0,096907925	0,10590345	0,09072571	0,097548827	0,12387623
1557,716	0,12530167	0,12153767	0,11108815	0,1274915	0,10071163	0,10253223	0,13498421
1555,968	0,1386089	0,12953333	0,11836702	0,12542688	0,108501	0,11206658	0,13713972
1554,22	0,14880317	0,13487279	0,12807569	0,12423069	0,11158158	0,1171629	0,13561842
1552,472	0,1407824	0,12462357	0,13168734	0,12020311	0,1074981	0,11239191	0,12358582
1550,724	0,11202063	0,095607976	0,12073765	0,10162716	0,10018109	0,093742742	0,10758643
1548,976	0,10382551	0,094194816	0,12180698	0,097679514	0,098646286	0,092971825	0,10134756
1547,228	0,099423383	0,086276139	0,121458	0,089060341	0,089209969	0,085752624	0,096342356
1545,48	0,091085237	0,072511576	0,11289771	0,080321145	0,07223717	0,074716941	0,083635241
1543,732	0,063928181	0,042127113	0,071531807	0,053507969	0,047836349	0,047705618	0,059467158
1541,984	0,062727313	0,025032286	0,062250996	0,043785674	0,036358981	0,037480984	0,052405785
1540,236	0,046020311	0,013849893	0,047251262	0,034400644	0,028588164	0,031725343	0,042220188
1538,488	0,053240366	0,016643836	0,044981677	0,030926932	0,016972873	0,022535285	0,041177619
1536,74	0,051641023	0,033790903	0,052867448	0,036346347	0,020820965	0,029328912	0,038915117
1534,992	0,032988791	0,012026805	0,0306708	0,014880166	0,007925511	0,010024448	0,027849081
1533,244	0,035383957	0,018368098	0,038062244	0,025547663	0,015117402	0,014420498	0,028286071
1531,496	0,033988889	0,011673333	0,022091676	0,018809299	0,01264174	0,014457984	0,022264816
1529,748	0,030634205	0,009982132	0,014224842	0,013909419	0,007709634	0,013395778	0,016295957
1528	0,012748338	0,004747674	0,004247719	0,003166325	0,00207564	0,006187537	0,003818009
1526,252	-3,11E-15	-4,71E-15	7,9181536E-15	2,389388E-15	-4,79E-15	3,863917E-15	-7,03E-15
1524,504	0,028951471	0,016299234	0,023682049	0,022039958	0,011507774	0,01135785	0,022063385
1522,756	0,01880924	0,00504976	0,013002891	0,011676802	0,003816894	0,003182787	0,016552717
1521,008	0,013391825	0,0037229	0,00640324	0,007280271	0,002837685	0,0103322	0,01460731
1519,26	0,023826314	0,007675101	0,010921652	0,01709293	0,005096088	0,020400011	0,014337873
1517,512	0,030583634	0,004512969	0,012048676	0,010824392	0,005653726	0,009192288	0,01377497
1515,764	0,032218485	0,008482332	0,011764016	0,009897791	0,004937403	0,008484661	0,011139252
1514,016	0,028420299	0,01665479	0,003718311	0,015892644	0,00517906	0,014325738	0,020270728
1512,267	0,031074072	0,032066806	0,016730779	0,023093194	0,0193959	0,018799786	0,022616769
1510,519	0,04099258	0,036921108	0,016784172	0,038486108	0,022260754	0,021881493	0,035886166
1508,771	0,040120316	0,034896112	0,00989788	0,028388111	0,019973883	0,017122553	0,024922274
1507,023	0,030166608	0,031078403	0,011621071	0,029041563	0,020646453	0,013545141	0,03189372
1505,275	0,026254996	0,035916539	0,011130639	0,028206286	0,019815175	0,013418301	0,035903095
1503,527	0,018069217	0,033467396	0,004054608	0,023868781	0,015066124	0,011066761	0,040243526
1501,779	0,034663737	0,039129557	0,014361208	0,032442246	0,019495509	0,014155644	0,049937767
1500,031	0,02732776	0,043870903	0,017726675	0,038963818	0,024884746	0,019643498	0,062212083
1498,283	0,01474384	0,045848294	0,001378446	0,044867845	0,028422976	0,02114011	0,067840012
1496,535	0,037879073	0,080769356	0,030901015	0,076963196	0,052728177	0,048385769	0,10006891
1494,787	0,049382027	0,11425212	0,049107783	0,11098479	0,076808908	0,071263787	0,1296843
1493,039	0,045518086	0,13059973	0,035851751	0,11840079	0,094101401	0,083620437	0,14831531
1491,291	0,077737922	0,19081877	0,063662673	0,17613987	0,1358975	0,11836292	0,19667468
1489,543	0,083056765	0,2175143	0,071890842	0,20108632	0,151834	0,13908951	0,23561839
1487,795	0,10590236	0,25629028	0,092769623	0,2446501	0,18123215	0,16355323	0,2843104
1486,047	0,14652307	0,29938836	0,14887446	0,29072915	0,21259827	0,20085831	0,35211192
1484,299	0,18136926	0,30845369	0,1519135	0,30993943	0,23115716	0,20819186	0,41060652
1482,551	0,17729805	0,29763619	0,14679865	0,30093914	0,22016074	0,19589002	0,44337333
1480,803	0,22478969	0,31327439	0,19514552	0,34030065	0,23050093	0,21257847	0,53976344
1479,055	0,24947116	0,31917255	0,22737576	0,35931207	0,24144472	0,21281022	0,61450668
1477,307	0,32404775	0,36122596	0,29783119	0,40172495	0,26017902	0,2345254	0,73680545
1475,559	0,41967422	0,42230979	0,38764263	0,47575476	0,29637259	0,27770505	0,89431234
1473,811	0,49562589	0,47194785	0,46075785	0,54926822	0,32801635	0,30920901	1,0500894
1472,063	0,6057947	0,55638964	0,56786594	0,65267094	0,3756624	0,36395164	1,2330291
1470,315	0,69536225	0,6407233	0,67102465	0,74748921	0,42703194	0,40325128	1,4107995
1468,567	0,80045375	0,73750016	0,79573728	0,86715505	0,491959	0,46508449	1,6243848
1466,819	0,91604505	0,86859511	0,9370971	1,0108404	0,57060892	0,54669699	1,8472547
1465,071	1,0185593	0,97031821	1,0669092	1,1468484	0,6508711	0,61992084	2,0255705
1463,323	1,0924227	1,0660026	1,1586462	1,252155	0,70549395	0,67720174	2,1633088
1461,575	1,1333833	1,1206573	1,2198867	1,3226219	0,74986647	0,72015292	2,2630607
1459,827	1,1695809	1,1324806	1,2333476	1,3445993	0,76369843	0,74091991	2,2972331
1458,079	1,1910166	1,1440146	1,2366485	1,3497859	0,78021978	0,74564606	2,3220106
1456,331	1,2162556	1,1455862	1,2444665	1,3466066	0,8039019	0,76655326	2,3276335
1454,583	1,2147961	1,1317614	1,2150832	1,3314358	0,80739567	0,77788273	2,3030105
1452,835	1,2522406	1,146655	1,2272934	1,3439835	0,83166295	0,80663133	2,3181474
1451,087	1,2616233	1,1485198	1,2295074	1,343492	0,8552709	0,82657677	2,3191457
1449,338	1,2687122	1,1533856	1,2366216	1,3440233	0,87642182	0,84667352	2,299546
1447,59	1,2643871	1,1669097	1,2440281	1,3577398	0,88863867	0,8621256	2,2680224
1445,842	1,2372136	1,1648249	1,2452265	1,3580375	0,88247608	0,85206119	2,1999836
1444,094	1,1894351	1,166478	1,2566885	1,370334	0,84572074	0,81854817	2,1489071
1442,346	1,1374972	1,1827425	1,3014148	1,4124589	0,79742442	0,77293071	2,1557584
1440,598	1,1068757	1,2190603	1,4104727	1,4939739	0,75982721	0,73156061	2,1954853
1438,85	1,0617393	1,221017	1,4686786	1,5166803	0,7134681	0,685759	2,1535951
1437,102	0,9603466	1,088822	1,3357289	1,3591028	0,63918055	0,60983973	1,8875541
1435,354	0,79960848	0,86668222	1,0527715	1,0743322	0,52972275	0,50913588	1,524006
1433,606	0,63292558	0,6645645	0,78118874	0,79496042	0,42109169	0,40119177	1,1954316
1431,858	0,52239743	0,48873105	0,58867589	0,59742769	0,31121113	0,30710889	0,98105755
1430,11	0,46559677	0,39000979	0,48786192	0,4814131	0,24284667	0,24488096	0,85744533
1428,362	0,41806435	0,30591277	0,38916196	0,37514763	0,18765278	0,18347711	0,78483486
1426,614	0,3980177	0,25408949	0,35532606	0,3311277	0,15483416	0,15492941	0,74845535
1424,866	0,38607983	0,22938228	0,32820185	0,30718518	0,13755254	0,14061587	0,72500648
1423,118	0,37455109	0,21504628	0,31440486	0,29278027	0,12445073	0,12632259	0,71964544
1421,37	0,35714845	0,21006295	0,30776092	0,2997365	0,11700115	0,12683821	0,73504653
1419,622	0,36546222	0,23656856	0,33793288	0,34808982	0,12601515	0,1403509	0,78700713
1417,874	0,34188158	0,24884205	0,35665938	0,37025957	0,1203922	0,13241591	0,80581832
1416,126	0,30009076	0,2177554	0,33944426	0,33849209	0,096629834	0,11081965	0,73289001
1414,378	0,27242886	0,17050261	0,29843669	0,25946731	0,082626823	0,10087395	0,57702873
1412,63	0,22648948	0,1117506	0,21235856	0,16216623	0,065999823	0,077868133	0,37456456
1410,882	0,18782793	0,067270605	0,15708949	0,091748749	0,044239392	0,059293617	0,24377007
1409,134	0,16756847	0,055820373	0,14918374	0,061798949	0,041911842	0,055630728	0,19354376
1407,386	0,1559771	0,030391543	0,11623853	0,037962458	0,025708578	0,039509151	0,15645687
1405,638	0,16731228	0,034440008	0,12895063	0,041514212	0,03347433	0,050550606	0,15634382
1403,89	0,17446807	0,046419794	0,14951372	0,044462985	0,040943986	0,052006915	0,15830605
1402,142	0,18803296	0,037550168	0,1459322	0,05417277	0,035547341	0,051068112	0,16739267
1400,394	0,1520572	0,005196227	0,10798298	0,012648444	0,016192658	0,02588918	0,13924267
1398,646	0,1802461	0,027671214	0,13768969	0,034882535	0,036119783	0,048412951	0,1641565
1396,898	0,17331437	0,017805848	0,12318685	0,026962949	0,028313311	0,035126561	0,16688284
1395,15	0,16081153	0,009172406	0,11258236	0,021038344	0,02244629	0,023760831	0,15683462
1393,402	0,1585405	0,014151774	0,11213245	0,015788739	0,018953173	0,02534562	0,1592368
1391,654	0,14351585	-5,89E-16	0,091058515	-4,18E-15	0,010323737	0,016080099	0,1574274
1389,906	0,14395371	0,013354194	0,088925808	0,004193485	0,015783846	0,015334426	0,16067882
1388,158	0,15440147	0,030640477	0,095278471	0,01340372	0,020688978	0,01918034	0,17557544
1386,409	0,16250561	0,047433136	0,096135581	0,022714371	0,023812268	0,025834216	0,19933585
1384,661	0,16217487	0,060776725	0,1071189	0,032576607	0,027537389	0,032970559	0,21741732
1382,913	0,13620864	0,045654695	0,081685377	0,011127931	0,009447235	0,011236162	0,20360567
1381,165	0,15234206	0,056752555	0,078895443	0,023219641	0,009943645	0,01060242	0,21276568
1379,417	0,11817902	0,059704476	0,054691279	0,01133967	-5,22E-15	1,4489689E-15	0,20246852
1377,669	0,14424093	0,08199864	0,069103639	0,044144428	0,018240259	0,015418487	0,22389461
1375,921	0,1136082	0,076076528	0,047239347	0,035828218	0,017065417	0,008987808	0,19464873
1374,173	0,10778863	0,096494597	0,052370912	0,045787083	0,028924548	0,023934288	0,18622124
1372,425	0,07378578	0,091420298	0,039949618	0,039955509	0,030679229	0,028782368	0,16673656
1370,677	0,086350645	0,11174614	0,057710092	0,065992001	0,047132668	0,036629046	0,17888429
1368,929	0,046102135	0,09158087	0,030089769	0,046395334	0,052109882	0,037780438	0,13296213
1367,181	0,032723542	0,080888439	0,019062058	0,046568483	0,04748816	0,045209198	0,093143778
1365,433	0,025858754	0,083267285	0,02353453	0,040827791	0,063990365	0,053438134	0,068537769
1363,685	0,013708518	0,067391036	0,007160409	0,017935232	0,063268086	0,053830653	0,028630036
1361,937	3,8828067E-15	0,050013335	9,3578179E-15	0,008578455	0,065294716	0,057583222	0,007450747
1360,189	0,000881386	0,05281003	0,00353781	0,003814237	0,074390772	0,062560039	-1,23E-14
1358,441	0,025301907	0,064117027	0,018567823	0,015856249	0,084702428	0,071531441	0,015424974
1356,693	0,060475292	0,083938307	0,03055708	0,037525406	0,094360512	0,086174967	0,045026649
1354,945	0,08400312	0,094295218	0,053069722	0,053160987	0,10895179	0,10069292	0,081149582
1353,197	0,10812918	0,11317927	0,077530818	0,075628283	0,12833181	0,11919514	0,13253004
1351,449	0,12661268	0,12907576	0,091248749	0,10057264	0,1438576	0,13265515	0,17448322
1349,701	0,13859395	0,15329125	0,10479759	0,12626575	0,16396143	0,15392956	0,2273018
1347,953	0,19221253	0,20799638	0,14173648	0,17253402	0,20296146	0,20155351	0,29050904
1346,205	0,22637187	0,25640973	0,17531176	0,22299513	0,24650886	0,24570636	0,33193877
1344,457	0,2362775	0,28411356	0,1925051	0,25238154	0,27853101	0,27640782	0,36050227
1342,709	0,27662049	0,34228504	0,23864416	0,31033817	0,33457115	0,32442773	0,40428664
1340,961	0,29763536	0,37123895	0,25349313	0,34017456	0,3688437	0,35758254	0,40566779
1339,213	0,26100828	0,37199238	0,24679708	0,34450511	0,37236242	0,36572762	0,38709651
1337,465	0,24518673	0,37206964	0,22761717	0,33765565	0,3760159	0,37134559	0,35922722
1335,717	0,2217382	0,34649118	0,20287661	0,32199162	0,3658093	0,35508387	0,32183126
1333,969	0,1886106	0,33848621	0,18972903	0,31070617	0,34443019	0,33845516	0,29570958
1332,221	0,19112997	0,33774332	0,19805233	0,29478936	0,3375646	0,33444285	0,2891391
1330,473	0,1798921	0,31211589	0,18319908	0,27693958	0,31893925	0,31089061	0,27113509
1328,725	0,15865206	0,27244939	0,14568171	0,23456055	0,28629533	0,27640043	0,24710001
1326,977	0,16745232	0,25289911	0,13544339	0,21738422	0,27907169	0,2588152	0,24680413
1325,229	0,16283627	0,2540731	0,14537763	0,21348698	0,27543324	0,25583951	0,25687469
1323,48	0,13505227	0,21798057	0,11624337	0,18024633	0,25371259	0,24114084	0,24412901
1321,732	0,18632216	0,2481626	0,15611724	0,21317253	0,27962537	0,26646447	0,29537954
1319,984	0,20679033	0,26692942	0,1781686	0,23626012	0,29260892	0,27720932	0,32362861
1318,236	0,22582331	0,27916917	0,18834653	0,24699915	0,29780882	0,29156864	0,33428705
1316,488	0,22765782	0,27837471	0,19245727	0,25146217	0,2971263	0,29144621	0,33252144
1314,74	0,21507519	0,27676626	0,1931898	0,25556304	0,30217194	0,29117888	0,32663137
1312,992	0,20387122	0,272612	0,1898149	0,25559158	0,2954444	0,28654302	0,30567182
1311,244	0,20139516	0,27422941	0,19026916	0,25838445	0,28761244	0,28531909	0,29788974
1309,496	0,18866977	0,27112293	0,17895768	0,25093451	0,27748352	0,27536928	0,28647222
1307,748	0,16368094	0,24940036	0,15010845	0,2280193	0,24874995	0,24442633	0,26784042
1306	0,16170616	0,24823485	0,15561725	0,22374652	0,23700865	0,23840975	0,27730689
1304,252	0,13019723	0,23550124	0,12875768	0,2141501	0,22111612	0,21521222	0,27195358
1302,504	0,10834954	0,22408515	0,11307557	0,19862012	0,19742766	0,18797532	0,29003087
1300,756	0,12584621	0,25299664	0,1350151	0,23571081	0,19865797	0,19448862	0,36691714
1299,008	0,13766299	0,27983761	0,15396707	0,29305737	0,18906207	0,18460838	0,53764369
1297,26	0,1754658	0,40507467	0,26643826	0,4985702	0,20973187	0,20000867	0,98981025
1295,512	0,32253598	0,64204317	0,525551	0,87157027	0,2690488	0,26406733	1,5575584
1293,764	0,39039396	0,74742425	0,71906251	1,0736582	0,29577181	0,28905988	1,7800982
1292,016	0,30284629	0,50376724	0,49424465	0,71783989	0,22100193	0,21243222	1,2872366
1290,268	0,20971772	0,27344251	0,25152728	0,35085292	0,14354694	0,14130052	0,75290912
1288,52	0,17371483	0,1652253	0,15854827	0,19978009	0,10123374	0,10317539	0,54342936
1286,772	0,16967416	0,12045272	0,12361505	0,14477193	0,074733283	0,076906598	0,48741069
1285,024	0,17904386	0,10513267	0,11503001	0,11702901	0,056765048	0,060739772	0,49243529
1283,276	0,20007186	0,10019827	0,13821242	0,11863544	0,056832069	0,063642202	0,52057624
1281,528	0,2270732	0,088826364	0,14403685	0,11306773	0,05152052	0,052708006	0,54938091
1279,78	0,26258693	0,10013697	0,15981658	0,12301668	0,046432083	0,052838523	0,59262893
1278,032	0,28835876	0,11646254	0,17886432	0,13942608	0,050499343	0,055422038	0,63345299
1276,284	0,31233286	0,13498939	0,19966029	0,15646774	0,062887185	0,069230161	0,67600344
1274,536	0,32908205	0,14624372	0,20978703	0,16858219	0,070384641	0,070701359	0,71020432
1272,788	0,33776133	0,15928194	0,22122494	0,18476499	0,074631977	0,078712585	0,73598121
1271,04	0,36150087	0,18241655	0,24219023	0,20406948	0,086966005	0,093872107	0,7704385
1269,292	0,3938167	0,21023147	0,27697018	0,23358918	0,10661731	0,10910494	0,80735849
1267,544	0,40296397	0,21730295	0,28580461	0,24999653	0,11963115	0,11410637	0,80313561
1265,796	0,40699308	0,23474562	0,29406259	0,26008594	0,12644533	0,12767768	0,79875091
1264,048	0,40289248	0,24586946	0,3058996	0,26639816	0,13985782	0,13998956	0,79440968
1262,3	0,40218377	0,24493449	0,30141302	0,27363941	0,14647331	0,14573895	0,76678934
1260,551	0,38339753	0,24282629	0,29365305	0,28110998	0,1476209	0,14382653	0,74282755
1258,803	0,40535656	0,2574997	0,30723306	0,29277202	0,15858585	0,15922389	0,76275516
1257,055	0,42515791	0,28040993	0,32933919	0,3200473	0,1799107	0,17488714	0,78377887
1255,307	0,44489893	0,30084513	0,34030441	0,3319104	0,19113431	0,19191183	0,81540705
1253,559	0,43337361	0,29954648	0,33940649	0,34474514	0,19401003	0,18786538	0,83224811
1251,811	0,47376194	0,31532292	0,35951467	0,36929619	0,22090773	0,20634692	0,87730161
1250,063	0,48000234	0,31675624	0,35635042	0,37592954	0,22025857	0,20220501	0,92052035
1248,315	0,53677971	0,34357149	0,39225429	0,41795473	0,23890846	0,23197465	0,98210779
1246,567	0,55810192	0,34621293	0,4060043	0,43636	0,24670117	0,24045682	1,0302714
1244,819	0,5718619	0,35032478	0,41618712	0,44477427	0,25197638	0,24504856	1,0605217
1243,071	0,57126231	0,35396988	0,42503778	0,44673764	0,25264879	0,23994213	1,0584082
1241,323	0,60827391	0,37070962	0,45165035	0,46991199	0,27372204	0,26229052	1,076494
1239,575	0,58367778	0,37557402	0,45295295	0,48285109	0,2733782	0,26592466	1,049464
1237,827	0,56804794	0,37842295	0,44900986	0,47770681	0,28668429	0,26585379	1,004019
1236,079	0,54231181	0,37676044	0,43651815	0,47352208	0,28095601	0,26654924	0,95000196
1234,331	0,5050368	0,36365772	0,40208113	0,44989353	0,26873651	0,26169891	0,88054484
1232,583	0,44987113	0,33576375	0,36307132	0,41940053	0,25446279	0,24801978	0,79854427
1230,835	0,40459537	0,31919483	0,32954888	0,39247515	0,24419705	0,2397278	0,71547677
1229,087	0,34085683	0,29220835	0,28963234	0,36266569	0,23178797	0,22665664	0,61278185
1227,339	0,26915488	0,2469524	0,22933084	0,31475497	0,20320821	0,2009528	0,50662812
1225,591	0,21395587	0,21317065	0,18774177	0,26919567	0,18375157	0,18105638	0,41419436
1223,843	0,16650692	0,1942644	0,15914284	0,24639966	0,16820491	0,16694025	0,33228762
1222,095	0,085424564	0,14332446	0,096025375	0,18472803	0,13005433	0,13219977	0,23617062
1220,347	0,047821471	0,11885626	0,059163471	0,14601844	0,11450516	0,11398153	0,17581254
1218,599	0,026363006	0,1043398	0,038132984	0,13042977	0,098849491	0,10019802	0,13407409
1216,851	0,014463777	0,094003983	0,028448087	0,12071622	0,081266972	0,088570923	0,10978091
1215,103	1,164842E-14	0,08564412	0,011482884	0,099285701	0,073903807	0,079055373	0,0930116
1213,355	0,011350786	0,092084334	0,011618675	0,10489024	0,080748276	0,086096108	0,10408387
1211,607	0,047771054	0,12713208	0,055089003	0,13818309	0,1104511	0,11475574	0,15192243
1209,859	0,082834795	0,15756257	0,079843933	0,1653592	0,13927045	0,14128004	0,1957297
1208,111	0,11340115	0,18640321	0,1108228	0,19131532	0,16137557	0,16459821	0,23913011
1206,363	0,15251234	0,2053579	0,15079628	0,21625507	0,18471826	0,18619108	0,2708456
1204,615	0,17139093	0,2013424	0,1585707	0,22161899	0,18501849	0,18592692	0,2766889
1202,867	0,15820047	0,16994708	0,13627313	0,20703265	0,16713513	0,16415903	0,25576107
1201,119	0,1087383	0,11395799	0,083477957	0,14488199	0,11279491	0,1164112	0,21121546
1199,371	0,065326901	0,061911412	0,028237121	0,085755519	0,062843721	0,069216001	0,15867959
1197,622	0,077482487	0,043025499	0,020582419	0,070737471	0,050609583	0,055455685	0,14322171
1195,874	0,082420332	0,032415494	0,030442506	0,062087814	0,035541221	0,040490108	0,13524847
1194,126	0,086061442	0,018207187	0,02636518	0,035924784	0,015055285	0,030057638	0,13058395
1192,378	0,071109919	0,006404265	0,010838353	0,023134092	0,00837896	0,011572919	0,10621214
1190,63	0,054029921	0,002413833	0,003716299	0,003882747	8,7044056E-16	1,4489689E-15	0,083267176
1188,882	0,068047791	0,0026234	0,005826303	0,015002174	0,000944189	0,014112182	0,074451076
1187,134	0,082322714	-4,71E-15	1,7995804E-14	0,004689788	0,003011674	0,002403039	0,066247002
1185,386	0,091705059	0,001630194	0,010082876	-2,99E-15	0,00805878	0,00514214	0,065979705
1183,638	0,11856726	0,026167228	0,035437324	0,024529442	0,027842737	0,026001874	0,090866976
1181,89	0,1309465	0,03258998	0,040834579	0,024714773	0,030224087	0,029109214	0,094164504
1180,142	0,18591969	0,072796564	0,085119536	0,063928017	0,060939414	0,067464885	0,1428445
1178,394	0,22798211	0,098513266	0,10954227	0,085685437	0,08225634	0,082363356	0,17274391
1176,646	0,23882202	0,1113849	0,1269866	0,10975933	0,095564709	0,092822597	0,18633206
1174,898	0,31179116	0,17665876	0,20303424	0,16817022	0,13687228	0,14285281	0,25586369
1173,15	0,31923706	0,18918971	0,23597165	0,19821464	0,15215468	0,15070568	0,29489624
1171,402	0,35117554	0,22394363	0,28831674	0,23103574	0,1646819	0,16169387	0,31908986
1169,654	0,35460341	0,20904826	0,29720807	0,2244648	0,14922219	0,14547113	0,31697632
1167,906	0,38169355	0,19810812	0,2984232	0,19844619	0,1428273	0,14374963	0,2977718
1166,158	0,36702424	0,15548343	0,24485128	0,13773179	0,12203958	0,12309142	0,25998069
1164,41	0,35619168	0,13153934	0,21001137	0,10054979	0,11276712	0,10387018	0,23983177
1162,662	0,36018207	0,1195915	0,19604943	0,086977183	0,11079454	0,10114584	0,22369264
1160,914	0,36721746	0,12386578	0,19764432	0,090422728	0,12001026	0,11580871	0,20522081
1159,166	0,37407771	0,13706462	0,2036725	0,092694928	0,13722604	0,13393182	0,19500025
1157,418	0,37810982	0,15019149	0,20873739	0,097417518	0,1591303	0,15590693	0,17324195
1155,67	0,38544018	0,16377192	0,21407335	0,10609296	0,18031709	0,17664661	0,14160356
1153,922	0,37394237	0,15685707	0,20067216	0,091046263	0,17573983	0,17750844	0,096613112
1152,174	0,36557231	0,14643233	0,18902199	0,070758031	0,16976738	0,17026883	0,056274676
1150,426	0,36980054	0,14104828	0,18737552	0,063643729	0,17184012	0,16596908	0,034682554
1148,678	0,36366506	0,13313096	0,18637793	0,057285406	0,16762001	0,15943249	0,021012514
1146,93	0,35935998	0,12844356	0,18166431	0,053922752	0,15943895	0,1511818	0,004743224
1145,182	0,37095228	0,12817977	0,18440464	0,053262777	0,15899125	0,15058476	-1,46E-14
1143,434	0,38809453	0,13355855	0,18620538	0,06232495	0,16248617	0,15406507	0,013512136
1141,686	0,39575638	0,14168351	0,18688985	0,071608059	0,16701705	0,15973328	0,029467848
1139,938	0,44189138	0,1814441	0,23658168	0,10944156	0,19756083	0,18206545	0,077419249
1138,19	0,47936034	0,23102375	0,27772302	0,17177101	0,22530672	0,21365778	0,16822237
1136,442	0,53370713	0,31687426	0,35571288	0,28098752	0,26920335	0,25837632	0,34781204
1134,693	0,64459679	0,47009987	0,51590857	0,48562261	0,34111746	0,33111879	0,65872723
1132,945	0,75740924	0,63613275	0,68795055	0,70460276	0,41576033	0,40662269	0,97408621
1131,197	0,87923543	0,74927527	0,8188878	0,85348675	0,50799636	0,50170006	1,1296067
1129,449	0,92075019	0,74346589	0,80286617	0,80324639	0,55568086	0,54673184	1,0001914
1127,701	0,94167659	0,69184269	0,74965581	0,6897946	0,58697586	0,57772833	0,77376684
1125,953	0,95904824	0,65361996	0,7087402	0,59703666	0,60812385	0,60057472	0,59687801
1124,205	0,99523043	0,63017246	0,71058414	0,56235492	0,62265817	0,61640025	0,4908545
1122,457	1,0169288	0,61822676	0,70567917	0,5272755	0,62142665	0,61687722	0,42000719
1120,709	1,0186336	0,59218857	0,68323785	0,48930464	0,60412064	0,60226348	0,35498101
1118,961	1,0241175	0,57490335	0,66814776	0,46229876	0,59301559	0,5852119	0,30221694
1117,213	1,0686635	0,59038306	0,6927388	0,47434167	0,59943796	0,59949388	0,30576067
1115,465	1,1520403	0,63040155	0,75846291	0,51513099	0,63276904	0,63704799	0,34380272
1113,717	1,1699886	0,63232003	0,77046415	0,5210312	0,63395159	0,63036753	0,37455717
1111,969	1,1718155	0,6342596	0,76236504	0,52661313	0,64211913	0,63972943	0,38127023
1110,221	1,2889239	0,69790282	0,84511963	0,59613698	0,68716187	0,68862361	0,4659965
1108,473	1,333468	0,7296793	0,88769397	0,63525521	0,71092893	0,71655018	0,5191143
1106,725	1,3648536	0,74844138	0,90609263	0,64685032	0,73585695	0,72659253	0,55921162
1104,977	1,4306089	0,78380677	0,9412819	0,68656061	0,76865571	0,7612899	0,60190486
1103,229	1,4679867	0,8236111	0,98644994	0,72282779	0,79118718	0,79152997	0,61867996
1101,481	1,5266644	0,85273426	1,0258151	0,7662054	0,82804808	0,83561418	0,65503778
1099,733	1,5009927	0,84093166	1,0044307	0,74923214	0,82214981	0,8140589	0,61156734
1097,985	1,5435623	0,86445709	1,0232689	0,77360465	0,84164565	0,83585546	0,6194526
1096,237	1,530295	0,85623909	1,0147246	0,76384058	0,83820154	0,83082719	0,61059005
1094,489	1,5683481	0,88803078	1,0458782	0,78601719	0,85692174	0,85567137	0,61528422
1092,741	1,5670119	0,88107754	1,0411363	0,77568411	0,844612	0,84560352	0,5996016
1090,993	1,5276815	0,85204739	1,0034468	0,74013559	0,81924334	0,82005779	0,57252076
1089,245	1,5159377	0,83849439	0,99989469	0,74243262	0,81638782	0,81078851	0,57160113
1087,497	1,4776593	0,81750035	0,97048028	0,71854106	0,78809518	0,78290078	0,54294874
1085,749	1,4586002	0,80350304	0,9665207	0,70470314	0,77264663	0,7759503	0,53778493
1084,001	1,4110084	0,77671375	0,93782051	0,68619432	0,75239684	0,75421457	0,51605285
1082,253	1,3829629	0,76844583	0,92094298	0,66983025	0,73298753	0,74464416	0,50468522
1080,505	1,3458169	0,74594903	0,89099903	0,65501562	0,7093985	0,71762193	0,48245748
1078,757	1,2854666	0,71596289	0,85639642	0,6249052	0,67757018	0,67901014	0,45143046
1077,009	1,2522761	0,69864841	0,84250489	0,61345363	0,66428061	0,6658996	0,43552477
1075,261	1,2066604	0,66930501	0,81230022	0,58677799	0,63809163	0,64159	0,41684517
1073,513	1,1378199	0,62853853	0,75850445	0,54188496	0,58775284	0,59078057	0,38375359
1071,764	1,0773426	0,58501591	0,721602	0,51518748	0,55497477	0,55624241	0,37794585
1070,016	1,0099438	0,54954083	0,6694245	0,49111008	0,51194948	0,51694417	0,38600866
1068,268	0,98838701	0,55279566	0,66574198	0,50435929	0,48809505	0,49875916	0,45167038
1066,52	0,97889792	0,5783958	0,68277636	0,56153951	0,47282727	0,47934124	0,60182762
1064,772	0,97531879	0,63920563	0,73035799	0,66888522	0,46791433	0,47234319	0,8387624
1063,024	1,015717	0,731596	0,82764037	0,82272996	0,48661381	0,4863884	1,0856347
1061,276	0,97781222	0,74706576	0,85129231	0,86184693	0,46629334	0,46393054	1,1636043
1059,528	0,89299918	0,65917509	0,78041508	0,7498195	0,41997364	0,4248473	1,0018343
1057,78	0,79297218	0,52327974	0,6421489	0,57345931	0,36448834	0,36734289	0,72560567
1056,032	0,690137	0,40569338	0,50737075	0,41873662	0,31428599	0,3155509	0,49081871
1054,284	0,62959908	0,33966522	0,42913257	0,33467411	0,28311264	0,28550561	0,355135
1052,536	0,61824111	0,32134772	0,41530193	0,30558782	0,27482581	0,28140253	0,31692503
1050,788	0,593933	0,29696965	0,39211487	0,28265989	0,25743948	0,26619454	0,28862091
1049,04	0,58271373	0,27880349	0,37188909	0,26502978	0,24854136	0,24913987	0,26852772
1047,292	0,58249657	0,28475646	0,38250049	0,26814158	0,25375279	0,2528632	0,28615764
1045,544	0,55592744	0,28196784	0,37063646	0,25507526	0,24044527	0,2506049	0,28627284
1043,796	0,54842613	0,27344359	0,36036626	0,24920024	0,23552898	0,24371264	0,29098448
1042,048	0,53128119	0,25582872	0,34889883	0,23943936	0,22853143	0,23320558	0,29365053
1040,3	0,5132463	0,24729522	0,33351887	0,23115817	0,21543479	0,22255546	0,29623813
1038,552	0,49235591	0,23662674	0,31604967	0,22209831	0,20126097	0,20998123	0,30580353
1036,804	0,49750485	0,23931287	0,31954131	0,22856002	0,19888531	0,20919438	0,34075534
1035,056	0,52781772	0,25972261	0,35142457	0,25740872	0,2231263	0,23063372	0,40440601
1033,308	0,55813608	0,28909787	0,39109724	0,29881758	0,25953598	0,26343291	0,46944379
1031,56	0,57726398	0,31238072	0,41426027	0,32233328	0,28522159	0,29032131	0,4957629
1029,812	0,574191	0,30855394	0,42458134	0,32102835	0,29269434	0,30081865	0,48156312
1028,064	0,5184936	0,2698461	0,39213328	0,28301886	0,26056413	0,2671115	0,42015235
1026,316	0,4117766	0,19871369	0,30404971	0,21140158	0,19092569	0,19619762	0,31996002
1024,568	0,30686526	0,13245877	0,22051405	0,14003991	0,12803755	0,13097095	0,21456598
1022,82	0,24285938	0,10918752	0,17461892	0,10623639	0,095740385	0,10106342	0,14441733
1021,072	0,21748867	0,11398338	0,16408915	0,10529878	0,092094461	0,099115864	0,11391889
1019,324	0,19263626	0,10794101	0,15026114	0,096609623	0,092988869	0,090402837	0,085366068
1017,576	0,17095116	0,10914706	0,14029709	0,095761722	0,091907083	0,091763596	0,077993565
1015,828	0,1440018	0,11066608	0,1312678	0,099062612	0,094417933	0,11001175	0,071102354
1014,08	0,13392057	0,1180462	0,13161568	0,10428914	0,10570524	0,13885492	0,06946694
1012,332	0,17414956	0,16676151	0,17800631	0,15161097	0,14497962	0,17042269	0,11311049
1010,584	0,21530075	0,21531259	0,21840805	0,20171043	0,18660162	0,19243962	0,15465762
1008,835	0,22298145	0,24016024	0,2292412	0,22177212	0,20820466	0,20854606	0,19454676
1007,087	0,28874073	0,32841455	0,2991688	0,29929834	0,27407098	0,26670949	0,32578575
1005,339	0,48258677	0,53866338	0,46964315	0,49762496	0,45644519	0,44351176	0,5793623
1003,591	0,80849034	0,84960067	0,78110222	0,81868507	0,7869252	0,77791387	0,88553736
1001,843	1,0064122	1,0050358	1,0073293	1,0060709	1,0071343	1,007436	1,0038325
1000,095	0,80520554	0,79727097	0,84282779	0,80407774	0,82542606	0,83057824	0,77133242
998,347	0,47924934	0,4852528	0,51133679	0,47038254	0,48578682	0,4921793	0,41608614
996,599	0,31755326	0,32674587	0,32304392	0,28806124	0,29943523	0,30803525	0,20412231
994,851	0,24708054	0,26579239	0,24218556	0,21792947	0,23471342	0,23836444	0,10664355
993,103	0,21905139	0,24047119	0,20677324	0,19135503	0,21280991	0,21722881	0,047860089
991,355	0,21675218	0,24507938	0,2086468	0,18831309	0,21707687	0,22454723	0,028797669
989,607	0,23159989	0,25324955	0,22624574	0,1983259	0,23176669	0,23824254	0,032303094
987,859	0,23647005	0,253227	0,22609699	0,19534123	0,23149004	0,2392582	0,021607537
986,111	0,22231009	0,24575759	0,21910536	0,18843037	0,22193695	0,23069186	0,00776551
984,363	0,20805886	0,22846711	0,20441438	0,17417219	0,20439797	0,21546499	0,002506418
982,615	0,19947173	0,21236935	0,19331367	0,15776269	0,19259625	0,19939195	0,004458319
980,867	0,20300272	0,20307799	0,19480007	0,15533855	0,18646768	0,19119745	0,018717786
979,119	0,18991876	0,19358452	0,18676819	0,14812178	0,17424493	0,17875477	0,031372773
977,371	0,1891475	0,18507967	0,18700367	0,14766017	0,16305319	0,16911891	0,05548925
975,623	0,20003428	0,17662773	0,19114123	0,14608966	0,15319259	0,16465444	0,081777738
973,875	0,2089689	0,17507009	0,19503726	0,14413114	0,14748417	0,15961689	0,1013414
972,127	0,22737424	0,18530821	0,2134668	0,15126589	0,15114154	0,16031212	0,12330371
970,379	0,23123333	0,18573044	0,21601529	0,14842404	0,15497292	0,16399124	0,13215105
968,631	0,24113394	0,1872276	0,21957685	0,15593282	0,15682	0,16960049	0,14021215
966,883	0,2537665	0,18943575	0,22630794	0,1658646	0,16038313	0,17111478	0,15123599
965,135	0,27196506	0,19785002	0,23570687	0,17868505	0,17358553	0,18019738	0,17862284
963,387	0,29278446	0,20409412	0,24839567	0,1897013	0,19087496	0,19547941	0,20146439
961,639	0,30146789	0,20557317	0,24937405	0,19388404	0,20759092	0,20655408	0,21391548
959,891	0,34250671	0,23648758	0,28228293	0,22577803	0,23105829	0,23368346	0,25388206
958,143	0,36789531	0,25483974	0,30045525	0,2443767	0,2390156	0,25206849	0,27195585
956,395	0,3822567	0,25636461	0,3035151	0,24581159	0,24090852	0,25500696	0,2729992
954,647	0,39537262	0,25774973	0,31152087	0,24630832	0,24080029	0,25110579	0,28014455
952,899	0,38982687	0,24687665	0,2962102	0,22750549	0,23111644	0,24069236	0,26812771
951,151	0,40060502	0,24008883	0,28866407	0,21481134	0,22240078	0,23306505	0,26946694
949,403	0,413544	0,23769572	0,29556687	0,21455506	0,22014366	0,22749996	0,30110584
947,655	0,4206125	0,22620062	0,30208091	0,20666102	0,21849621	0,22052397	0,33326902
945,906	0,44784568	0,22710419	0,31573627	0,20597206	0,21838646	0,22385321	0,37179645
944,158	0,49570753	0,24233362	0,34089161	0,22391383	0,22703955	0,23597489	0,42750585
942,41	0,52749833	0,25065246	0,36219677	0,24182641	0,23283478	0,23682213	0,47646479
940,662	0,55595158	0,25506533	0,38368122	0,25605096	0,24028371	0,24337777	0,51174317
938,914	0,57755707	0,25880704	0,40126796	0,26906357	0,2481354	0,25628675	0,54209539
937,166	0,58979201	0,26986755	0,4145947	0,28004624	0,25669495	0,26926093	0,56014134
935,418	0,57394847	0,26297794	0,40703439	0,27787593	0,25698795	0,26777239	0,54405067
933,67	0,55080648	0,25475874	0,3897135	0,27154736	0,25417683	0,26341608	0,5062371
931,922	0,52824664	0,25239726	0,37744104	0,26459329	0,25811356	0,26622751	0,46445155
930,174	0,47204618	0,23012825	0,33725796	0,23777884	0,24108069	0,25037127	0,41005488
928,426	0,4079094	0,19908133	0,28399753	0,20481248	0,21173021	0,22025008	0,35928516
926,678	0,39565195	0,19391097	0,27681439	0,19987904	0,19945987	0,21293137	0,3537353
924,93	0,38118446	0,1826375	0,26275195	0,18940733	0,18480756	0,19848672	0,36669662
923,182	0,38376804	0,17452539	0,25807326	0,18362272	0,17183616	0,1807615	0,40175882
921,434	0,37680748	0,15440745	0,24550179	0,17285733	0,15551335	0,1594266	0,43013464
919,686	0,38182543	0,14078094	0,24312809	0,16723739	0,14175144	0,15016691	0,43369941
917,938	0,34973968	0,11935602	0,22533997	0,14790048	0,11976981	0,12756645	0,40180693
916,19	0,30840647	0,096824065	0,19502472	0,12654121	0,10345417	0,10933302	0,34407984
914,442	0,26959835	0,090083382	0,17688512	0,11330364	0,10455883	0,10895613	0,29262393
912,694	0,20969485	0,079598645	0,14060478	0,09469597	0,092949746	0,10040705	0,21892732
910,946	0,15829355	0,060555551	0,10447342	0,071900024	0,086694645	0,093137253	0,14849835
909,198	0,13273477	0,067894306	0,094305879	0,06835665	0,087068546	0,10320368	0,11143487
907,45	0,081631449	0,058269769	0,065891705	0,049270473	0,084946172	0,098809467	0,060108935
905,702	0,088009976	0,083144661	0,081866415	0,072413733	0,10586192	0,11984414	0,055559204
903,954	0,064844739	0,080903783	0,067563264	0,067297383	0,10849664	0,12029109	0,038362611
902,206	0,069794279	0,10038212	0,074011771	0,075484748	0,11842675	0,13162781	0,04911407
900,458	0,08755806	0,12329582	0,090137969	0,092501503	0,12868539	0,14456033	0,067998647
898,71	0,08294473	0,12274167	0,091375744	0,098508033	0,12786058	0,14124334	0,080512446
896,962	0,10437081	0,13752922	0,10530911	0,118309	0,13588158	0,15229408	0,12368133
895,214	0,082355125	0,1183919	0,087310928	0,11450672	0,12358393	0,13123833	0,13817718
893,466	0,098153138	0,12756775	0,10036816	0,12773002	0,11863087	0,12468032	0,19558348
891,718	0,1364096	0,16420066	0,12796795	0,16880231	0,1274766	0,13297411	0,28131322
889,97	0,16125829	0,1790531	0,15058114	0,20361044	0,12267344	0,13200604	0,34518026
888,222	0,16055386	0,17224768	0,15203151	0,20460716	0,11349034	0,12017509	0,36486013
886,474	0,14203638	0,1588724	0,1364962	0,17506157	0,097733097	0,10090884	0,35385428
884,726	0,18160129	0,16337407	0,16038707	0,17376328	0,10285784	0,11415378	0,36284243
882,977	0,15906201	0,12844878	0,1332063	0,13775767	0,084105534	0,090268778	0,33033772
881,229	0,20747965	0,14604682	0,1714383	0,15218615	0,099736704	0,099334879	0,37077676
879,481	0,20914953	0,13552453	0,16921176	0,14733095	0,090180231	0,092939288	0,39197481
877,733	0,24689659	0,15328401	0,20223733	0,16945093	0,10542579	0,10414639	0,43911812
875,985	0,22676938	0,14239819	0,17943376	0,15465111	0,088475895	0,084426916	0,44665238
874,237	0,25939713	0,14165165	0,19343042	0,15559589	0,080993679	0,08217405	0,46056072
872,489	0,23336656	0,1015752	0,1632553	0,12116188	0,043077167	0,052655606	0,43788021
870,741	0,21199878	0,09274704	0,15483905	0,11273778	0,044638089	0,048074755	0,43985526
868,993	0,21561968	0,093914428	0,15598739	0,11601648	0,043528283	0,047592301	0,43420163
867,245	0,20975742	0,083697766	0,15385071	0,11569955	0,038657679	0,045394385	0,4331518
865,497	0,23535267	0,095196736	0,16905471	0,12452786	0,050965716	0,053333287	0,44690038
863,749	0,24030233	0,10477803	0,18141414	0,13538877	0,061719582	0,065254777	0,46165653
862,001	0,24052485	0,093266316	0,17100925	0,13227085	0,062267878	0,061441548	0,47436244
860,253	0,29347951	0,12459722	0,21630015	0,16903274	0,075962375	0,083902986	0,54284461
858,505	0,31008322	0,12868662	0,24406464	0,17913854	0,084078845	0,086685264	0,59659929
856,757	0,37634517	0,17005205	0,29781501	0,22988935	0,11898395	0,12707308	0,66462839
855,009	0,38987874	0,17014111	0,30960283	0,24372751	0,13185022	0,13203749	0,68296651
853,261	0,38002165	0,17098403	0,30626866	0,24534111	0,13316412	0,1333221	0,66595672
851,513	0,36609964	0,18137162	0,31243153	0,25075629	0,1466843	0,1511761	0,65438764
849,765	0,33185131	0,16508096	0,2812705	0,22813921	0,13118784	0,1376766	0,58506234
848,017	0,27716596	0,12747538	0,22990361	0,18590432	0,10566715	0,10824338	0,50246701
846,269	0,20231918	0,076467034	0,16635329	0,13316487	0,066910503	0,069772246	0,41109486
844,521	0,14328298	0,055998427	0,12812196	0,098064492	0,040094957	0,04441582	0,34275627
842,773	0,13209377	0,046511596	0,11025311	0,086266482	0,027995591	0,028285692	0,28664759
841,025	0,082068356	0,024953134	0,081987807	0,062014821	0,014885106	0,015170688	0,22933017
839,277	0,029009865	0,007523356	0,048265117	0,037095567	4,2104578E-5	0,001860546	0,16646167
837,529	0,002396757	0,019888361	0,028933048	0,031962157	0,006091449	0,004082977	0,12984192
835,781	1,164842E-14	0,040686035	0,034585551	0,043264638	0,022238244	0,021107994	0,11765089
834,033	0,008516248	0,05457369	0,045594832	0,056464752	0,044352074	0,045502349	0,10459598
832,285	0,015040542	0,072767051	0,052598691	0,074565293	0,061289806	0,061305386	0,10488539
830,537	0,021075843	0,088109418	0,060739307	0,091307501	0,078413238	0,076098998	0,10517687
828,789	0,036283389	0,10526092	0,07960921	0,10901941	0,096980755	0,094042162	0,11501386
827,041	0,058483137	0,11913085	0,095358809	0,12115433	0,10548411	0,10493151	0,12974458
825,293	0,091159012	0,12438979	0,10714755	0,12724543	0,10850879	0,11266716	0,15003337
823,545	0,10286352	0,11416783	0,10661252	0,11508607	0,095368249	0,10103153	0,17154189
821,797	0,11554858	0,098976788	0,10377266	0,10017185	0,077241814	0,080955398	0,19502232
820,048	0,15361838	0,092247649	0,11566645	0,099768057	0,069158264	0,071384918	0,23325101
818,3	0,18386655	0,085613177	0,12583817	0,097653009	0,058930989	0,062869274	0,27205623
816,552	0,21905983	0,09231702	0,14440498	0,10715915	0,053866573	0,063310134	0,312795
814,804	0,26236522	0,11084889	0,17025091	0,12446921	0,060396868	0,070553669	0,35051808
813,056	0,27061111	0,10815829	0,16829793	0,11886874	0,060753626	0,065760776	0,34627247
811,308	0,25325146	0,099268022	0,15614307	0,11163053	0,061238691	0,060524615	0,30807193
809,56	0,24148033	0,10992796	0,15237695	0,11738716	0,072245356	0,068892056	0,26570075
807,812	0,22779372	0,12418635	0,14621945	0,11882431	0,075076785	0,08181514	0,22258531
806,064	0,20607058	0,12796475	0,13625259	0,11164364	0,081311206	0,090205232	0,17687505
804,316	0,17512476	0,12145968	0,11333548	0,10240192	0,07596701	0,081301578	0,12980543
802,568	0,17322803	0,12075129	0,10077155	0,1014967	0,075968598	0,08515934	0,10636997
800,82	0,16518667	0,12135451	0,10948851	0,10277706	0,080301724	0,083017978	0,098730947
799,072	0,15850983	0,12468255	0,10249439	0,10321897	0,080005386	0,085738698	0,09019799
797,324	0,16970243	0,13904898	0,11733891	0,12124524	0,089680223	0,097484883	0,093101175
795,576	0,18617029	0,16204002	0,13422621	0,13850449	0,1009351	0,10922837	0,11129227
793,828	0,16610979	0,15966815	0,11439809	0,13279057	0,097732475	0,10626901	0,10433129
792,08	0,20343063	0,18642429	0,13781454	0,15631343	0,12496865	0,12548731	0,1224436
790,332	0,25553862	0,20531555	0,14950405	0,17938709	0,13612527	0,13634791	0,13643767
788,584	0,24889802	0,23853589	0,17515448	0,21343818	0,16176394	0,1669963	0,16541821
786,836	0,22806744	0,24707147	0,17194065	0,22001453	0,17800218	0,17950777	0,16411387
785,088	0,27971103	0,29926304	0,20228759	0,2706897	0,20659293	0,21569266	0,20570568
783,34	0,26796388	0,29923727	0,2005174	0,26889387	0,21646214	0,21656135	0,19718413
781,592	0,27866018	0,311864	0,20661145	0,27815598	0,23316965	0,23374896	0,21487496
779,844	0,28288718	0,30698188	0,21939528	0,28666672	0,23056884	0,23400267	0,22910373
778,096	0,3033662	0,29528031	0,2267172	0,27838545	0,22276773	0,22282012	0,23253145
776,348	0,27886783	0,25267491	0,20731362	0,24365769	0,19128969	0,19684906	0,21884196
774,6	0,26144928	0,21760181	0,19324762	0,21082405	0,16142057	0,15981591	0,20138664
772,852	0,25125477	0,18986471	0,18370281	0,18440683	0,13041312	0,13754781	0,19632399
771,104	0,23540213	0,16799864	0,18196657	0,16324736	0,11101283	0,1209602	0,18904627
769,356	0,21905478	0,14539825	0,17284028	0,14440532	0,094458196	0,1063644	0,18321073
767,608	0,21559228	0,13363908	0,17339616	0,13858043	0,096569314	0,10185007	0,18731475
765,86	0,2074191	0,12187465	0,16323075	0,13254082	0,092874179	0,096811358	0,17589899
764,112	0,22106514	0,13349584	0,17558747	0,14180221	0,10082026	0,10273548	0,18819815
762,364	0,21502375	0,13806957	0,17588242	0,14134436	0,10902692	0,1129542	0,19877064
760,616	0,19164021	0,12985295	0,16941409	0,13966293	0,10553314	0,1063031	0,18912663
758,868	0,18172906	0,12945278	0,17105336	0,14384766	0,1101534	0,1096605	0,18561805
757,119	0,19548603	0,14443896	0,18327269	0,15550371	0,13609105	0,12593295	0,19229368
755,371	0,18865205	0,13893983	0,17798195	0,14985773	0,12439956	0,1190795	0,1808285
753,623	0,15445144	0,10941416	0,14401615	0,12506887	0,088691773	0,095147906	0,15825062
751,875	0,1246985	0,085242813	0,11093613	0,10098816	0,068826805	0,074042557	0,13659953
750,127	0,1162562	0,081083024	0,097181315	0,086430903	0,059340582	0,063833738	0,12336184
748,379	0,10442627	0,073736185	0,081193172	0,075609334	0,052071876	0,057787765	0,10756655
746,631	0,068559208	0,057694781	0,054646193	0,064047939	0,041864416	0,047436752	0,083198821
744,883	0,039076648	0,0536361	0,037949783	0,058454445	0,036939181	0,039753129	0,073973627
743,135	0,027197123	0,042214534	0,026434068	0,051451977	0,031972398	0,030148123	0,063734963
741,387	0,025695631	0,038516257	0,015912256	0,042946758	0,02443044	0,027261256	0,055961054
739,639	0,009374609	0,026743594	0,00684338	0,034081273	0,012872182	0,016241256	0,038526623
737,891	0,009979135	0,026267792	0,007148422	0,034884269	0,012893531	0,013347294	0,03962419
736,143	1,5531227E-14	0,024667684	0,005003021	0,031902253	0,009484501	0,011780092	0,043386785
734,395	0,012151188	0,032939348	0,004332965	0,040109602	0,012847599	0,010300864	0,048293983
732,647	0,024440343	0,053708923	0,011307838	0,050889518	0,019548414	0,023182353	0,060944318
730,899	0,024571475	0,063137477	0,013881698	0,065361842	0,025867412	0,026861833	0,06271074
729,151	0,018954535	0,064728203	0,01047023	0,067192445	0,03445376	0,029928869	0,065403041
727,403	0,03842109	0,09667228	0,020173955	0,085027091	0,048010947	0,04325415	0,0691606
725,655	0,041651899	0,10144977	0,034334358	0,099142859	0,062101147	0,058747635	0,075012675
723,907	0,072534333	0,1095803	0,056283492	0,10932763	0,067655738	0,073834989	0,099143984
722,159	0,046146472	0,073432836	0,025673099	0,075511609	0,042903165	0,047882554	0,071837135
720,411	0,058940704	0,059738005	0,031228808	0,057849495	0,033930747	0,038448661	0,063542473
718,663	0,053875534	0,036679237	0,026663604	0,035744529	0,024785553	0,031017641	0,056094767
716,915	0,055813216	0,026030282	0,022291927	0,026732654	0,010517395	0,018540226	0,043620512
715,167	0,03831579	2,94478E-15	8,6379857E-15	0,006799807	0,00052892	0,005177453	0,008042951
713,419	0,039621426	0,001467526	0,000673413	0,00069343	2,6113217E-15	8,2108237E-15	-5,86E-15
711,671	0,050843143	0,012661252	0,020558513	0,010058981	0,007343423	0,010302675	0,011708297
709,923	0,064533956	0,012732763	0,019974484	0,007276719	0,007457183	0,010426011	0,008921743
708,175	0,069182428	0,008284403	0,018794719	-8,36E-15	0,006983618	0,011775431	0,003735503
706,427	0,074235765	0,009334391	0,028783464	0,001204362	0,012471832	0,015401164	0,006260628
704,679	0,091573985	0,020365142	0,0453131	0,016944747	0,022934084	0,025872241	0,015749619
702,931	0,10911172	0,027981131	0,052183097	0,020402903	0,027012731	0,035408735	0,010578411
701,183	0,11376039	0,027137609	0,052327398	0,015446858	0,033609728	0,037503898	0,000593389
699,435	0,12078441	0,03557717	0,061601789	0,02594319	0,044696703	0,042735328	0,004201553
