# Supplementary material for: A pilot multimodal study of cervical cancer: Raman spectroscopy as a molecular fingerprint tool
Source: PLoS One. 2026 Jan 22;21(1):e0327286. doi: 10.1371/journal.pone.0327286 (PMC12826494; doi:10.1371/journal.pone.0327286)
Supplement: S3 Data — The first column reports the Raman shift (cm-1), while the second column reports the Raman intensity of the spectrum acquired from the support slide of the sample. (CSV) [file pone.0327286.s011.csv]

	Vetrino_170124_2_532nm_1s_10acc_100__1020
Raman shift [1/cm]	Intensity
1842,975	643,20825
1841,224	588,55829
1839,473	633,0574
1837,723	616,72284
1835,972	581,53409
1834,221	597,14311
1832,47	618,25617
1830,72	614,56293
1828,969	593,52253
1827,218	609,15623
1825,468	577,34689
1823,717	586,02675
1821,966	579,10143
1820,216	594,32457
1818,465	573,1183
1816,714	548,59002
1814,963	593,0169
1813,213	584,85248
1811,462	579,17279
1809,711	600,66282
1807,961	571,66335
1806,21	588,72192
1804,459	576,13972
1802,709	588,15512
1800,958	576,0642
1799,207	553,4738
1797,456	584,76839
1795,706	550,24232
1793,955	590,74046
1792,204	555,48216
1790,454	576,04305
1788,703	561,53312
1786,952	558,48444
1785,202	567,17783
1783,451	584,88979
1781,7	588,48086
1779,95	539,39354
1778,199	581,03091
1776,448	581,34511
1774,697	571,66639
1772,947	562,8599
1771,196	565,04554
1769,445	589,9591
1767,695	582,16184
1765,944	583,73943
1764,193	597,36526
1762,443	595,30788
1760,692	615,62591
1758,941	586,44162
1757,19	558,09564
1755,44	577,91927
1753,689	573,82516
1751,938	603,81197
1750,188	552,09972
1748,437	577,59512
1746,686	584,01624
1744,936	564,11553
1743,185	577,02674
1741,434	580,26948
1739,683	607,44848
1737,933	589,79524
1736,182	573,92293
1734,431	627,63613
1732,681	593,05683
1730,93	572,58372
1729,179	558,18161
1727,429	561,35064
1725,678	557,98022
1723,927	566,68135
1722,176	600,10964
1720,426	595,11869
1718,675	586,12166
1716,924	590,09957
1715,174	601,0591
1713,423	591,11885
1711,672	592,14968
1709,922	572,28354
1708,171	582,39345
1706,42	582,90133
1704,67	604,16096
1702,919	612,83443
1701,168	561,07066
1699,417	591,57538
1697,667	554,72629
1695,916	584,60911
1694,165	574,31218
1692,415	583,49504
1690,664	580,20076
1688,913	574,00994
1687,163	585,69591
1685,412	583,55562
1683,661	582,76833
1681,91	591,90175
1680,16	581,83299
1678,409	590,91361
1676,658	584,77064
1674,908	582,44219
1673,157	589,67324
1671,406	586,81341
1669,656	589,41203
1667,905	579,56677
1666,154	601,61501
1664,403	635,67928
1662,653	593,8554
1660,902	601,75516
1659,151	605,20831
1657,401	583,55614
1655,65	614,65476
1653,899	608,54939
1652,149	604,31836
1650,398	616,33013
1648,647	631,50939
1646,897	633,14348
1645,146	586,39736
1643,395	618,53975
1641,644	615,36681
1639,894	600,79718
1638,143	594,00113
1636,392	622,01894
1634,642	597,42617
1632,891	603,92907
1631,14	603,99076
1629,39	587,43103
1627,639	579,53537
1625,888	665,40059
1624,137	582,85242
1622,387	583,10968
1620,636	587,35189
1618,885	600,81965
1617,135	610,76896
1615,384	582,97053
1613,633	590,32553
1611,883	616,89919
1610,132	611,42129
1608,381	572,27417
1606,63	572,89827
1604,88	556,65797
1603,129	550,1628
1601,378	602,5414
1599,628	592,59417
1597,877	566,3766
1596,126	573,64405
1594,376	577,42912
1592,625	553,25748
1590,874	563,39479
1589,124	590,31089
1587,373	563,12845
1585,622	569,49904
1583,871	548,89259
1582,121	575,82988
1580,37	602,09799
1578,619	541,85934
1576,869	598,29651
1575,118	592,99135
1573,367	577,6229
1571,617	559,18652
1569,866	569,21733
1568,115	578,8751
1566,364	551,02253
1564,614	581,67573
1562,863	563,32249
1561,112	584,97349
1559,362	569,46492
1557,611	566,80169
1555,86	596,22963
1554,11	563,57168
1552,359	573,27009
1550,608	577,30649
1548,857	581,41787
1547,107	579,97341
1545,356	597,02153
1543,605	587,42246
1541,855	553,41374
1540,104	539,65735
1538,353	578,29306
1536,603	600,61766
1534,852	558,55945
1533,101	554,58674
1531,35	577,30162
1529,6	567,00051
1527,849	569,07413
1526,098	606,60138
1524,348	605,43761
1522,597	561,42786
1520,846	556,38344
1519,096	555,26037
1517,345	584,20149
1515,594	611,01461
1513,844	557,43458
1512,093	572,17828
1510,342	539,33296
1508,591	583,02233
1506,841	571,84388
1505,09	534,81894
1503,339	564,25481
1501,589	568,96895
1499,838	576,82633
1498,087	580,14775
1496,337	626,53625
1494,586	570,60301
1492,835	557,77343
1491,084	604,54188
1489,334	597,89171
1487,583	614,70904
1485,832	579,40778
1484,082	563,56585
1482,331	588,16662
1480,58	568,21813
1478,83	565,685
1477,079	585,99514
1475,328	597,13028
1473,577	585,61811
1471,827	553,54009
1470,076	587,63409
1468,325	589,8425
1466,575	630,75918
1464,824	601,45411
1463,073	609,93094
1461,323	636,03309
1459,572	641,93976
1457,821	626,14256
1456,071	650,06914
1454,32	630,50341
1452,569	601,90343
1450,818	593,59174
1449,068	611,88951
1447,317	602,40967
1445,566	631,55258
1443,816	610,24594
1442,065	610,41406
1440,314	604,29066
1438,564	623,39269
1436,813	605,82157
1435,062	635,86573
1433,311	606,69448
1431,561	600,87011
1429,81	599,38158
1428,059	580,70067
1426,309	561,38699
1424,558	602,8901
1422,807	619,4759
1421,057	612,23818
1419,306	595,57504
1417,555	586,21172
1415,804	612,60708
1414,054	584,09358
1412,303	580,1615
1410,552	644,31449
1408,802	644,37313
1407,051	603,01286
1405,3	557,45586
1403,55	583,55002
1401,799	566,82357
1400,048	575,54702
1398,298	609,83684
1396,547	613,3538
1394,796	603,6139
1393,045	611,36007
1391,295	586,58973
1389,544	583,24708
1387,793	586,43938
1386,043	585,6212
1384,292	598,02282
1382,541	592,99274
1380,791	613,66727
1379,04	577,59603
1377,289	610,06851
1375,538	635,64767
1373,788	605,2079
1372,037	581,11194
1370,286	592,57713
1368,536	590,81192
1366,785	570,45279
1365,034	576,38319
1363,284	596,43634
1361,533	593,19979
1359,782	591,3831
1358,031	598,25888
1356,281	588,97463
1354,53	594,08231
1352,779	602,95109
1351,029	610,31046
1349,278	572,13283
1347,527	604,20614
1345,777	578,52954
1344,026	602,22345
1342,275	586,42079
1340,524	604,58461
1338,774	627,92929
1337,023	616,31252
1335,272	599,67201
1333,522	614,96281
1331,771	591,43729
1330,02	619,36497
1328,27	591,35848
1326,519	593,59759
1324,768	631,76971
1323,018	636,05385
1321,267	606,68085
1319,516	572,108
1317,765	591,38201
1316,015	635,61102
1314,264	635,48445
1312,513	596,19543
1310,763	590,53196
1309,012	628,05758
1307,261	594,35801
1305,511	590,87275
1303,76	620,52965
1302,009	628,60796
1300,258	618,66545
1298,508	586,68375
1296,757	640,47828
1295,006	600,72919
1293,256	622,57112
1291,505	643,84988
1289,754	654,0352
1288,004	615,72062
1286,253	607,63043
1284,502	579,49789
1282,751	584,56801
1281,001	593,65381
1279,25	610,43225
1277,499	607,99317
1275,749	607,86056
1273,998	618,12411
1272,247	639,55523
1270,497	607,5657
1268,746	637,60187
1266,995	607,954
1265,245	613,56416
1263,494	643,40616
1261,743	643,89176
1259,992	655,11976
1258,242	605,82864
1256,491	627,11326
1254,74	621,94109
1252,99	613,4864
1251,239	591,60344
1249,488	599,7264
1247,738	595,7301
1245,987	627,19674
1244,236	612,0394
1242,485	624,25769
1240,735	622,91524
1238,984	641,6773
1237,233	648,61175
1235,483	623,96227
1233,732	627,68492
1231,981	630,17503
1230,231	640,92727
1228,48	645,74759
1226,729	633,73189
1224,978	634,4613
1223,228	634,41635
1221,477	621,5324
1219,726	625,58099
1217,976	646,44508
1216,225	635,80207
1214,474	630,58729
1212,724	658,21737
1210,973	641,58895
1209,222	669,38587
1207,472	645,57411
1205,721	668,57173
1203,97	671,80549
1202,219	684,64788
1200,469	736,35178
1198,718	687,55206
1196,967	692,21235
1195,217	667,49464
1193,466	679,18519
1191,715	662,96679
1189,965	660,90037
1188,214	708,14359
1186,463	711,75767
1184,712	695,53569
1182,962	725,48387
1181,211	719,00068
1179,46	705,14903
1177,71	733,42624
1175,959	785,20262
1174,208	788,82594
1172,458	826,26263
1170,707	846,96652
1168,956	837,64412
1167,205	830,18138
1165,455	852,96433
1163,704	876,57004
1161,953	858,19065
1160,203	835,63714
1158,452	876,05293
1156,701	872,73197
1154,951	902,97733
1153,2	892,45325
1151,449	923,25781
1149,698	957,42428
1147,948	981,32938
1146,197	988,63034
1144,446	995,05362
1142,696	956,80697
1140,945	1012,2493
1139,194	1027,1803
1137,444	1050,4831
1135,693	1035,2841
1133,942	1049,7149
1132,192	1082,6605
1130,441	1105,3419
1128,69	1129,326
1126,939	1155,0097
1125,189	1172,9305
1123,438	1155,1097
1121,687	1194,6703
1119,937	1248,9132
1118,186	1316,6445
1116,435	1282,4624
1114,685	1309,972
1112,934	1319,6303
1111,183	1355,0955
1109,432	1365,3009
1107,682	1381,6508
1105,931	1395,1165
1104,18	1408,7741
1102,43	1420,8729
1100,679	1452,4381
1098,928	1463,8146
1097,178	1467,3548
1095,427	1455,6139
1093,676	1496,5058
1091,925	1502,1713
1090,175	1502,4298
1088,424	1500,5945
1086,673	1518,4289
1084,923	1488,4692
1083,172	1405,9439
1081,421	1443,585
1079,671	1465,3872
1077,92	1463,6643
1076,169	1426,2359
1074,419	1394,6038
1072,668	1379,5713
1070,917	1379,7336
1069,166	1337,67
1067,416	1346,8998
1065,665	1321,0707
1063,914	1325,9711
1062,164	1315,5206
1060,413	1230,3651
1058,662	1261,649
1056,912	1305,9102
1055,161	1233,9186
1053,41	1215,4823
1051,659	1165,6747
1049,909	1120,408
1048,158	1156,315
1046,407	1150,922
1044,657	1135,1556
1042,906	1129,677
1041,155	1101,9704
1039,405	1113,7841
1037,654	1096,2683
1035,903	1081,3496
1034,152	1017,4839
1032,402	1043,9094
1030,651	1019,9864
1028,9	1026,6631
1027,15	1046,423
1025,399	1004,0425
1023,648	941,16151
1021,898	937,46182
1020,147	908,38332
1018,396	929,97952
1016,645	914,78731
1014,895	921,91617
1013,144	932,14829
1011,393	947,17096
1009,643	925,08657
1007,892	898,52322
1006,141	871,52731
1004,391	931,25146
1002,64	941,96348
1000,889	915,17199
999,139	958,46407
997,388	911,62859
995,637	917,29342
993,886	884,37921
992,136	911,476
990,385	908,00215
988,634	885,21173
986,884	859,80297
985,133	899,92199
983,382	868,72525
981,632	903,10898
979,881	882,12969
978,13	828,56591
976,379	889,65019
974,629	849,14138
972,878	842,1365
971,127	817,02299
969,377	836,14626
967,626	833,89552
965,875	813,15917
964,125	800,82033
962,374	795,47091
960,623	798,50075
958,872	823,69681
957,122	756,95929
955,371	821,70896
953,62	799,4998
951,87	748,45856
950,119	827,1758
948,368	793,72643
946,618	790,24044
944,867	798,46918
943,116	782,05198
941,366	737,94584
939,615	786,84025
937,864	749,09534
936,113	784,35246
934,363	785,47321
932,612	744,40653
930,861	752,69639
929,111	700,87077
927,36	763,13421
925,609	730,54948
923,859	692,32449
922,108	708,90225
920,357	720,07075
918,606	709,02426
916,856	692,11727
915,105	698,23416
913,354	707,79557
911,604	657,27984
909,853	684,6325
908,102	645,892
906,352	669,81468
904,601	625,81069
902,85	643,91119
901,099	666,46317
899,349	594,15253
897,598	651,51801
895,847	618,90182
894,097	662,23845
892,346	642,59525
890,595	632,30263
888,845	648,48131
887,094	640,86021
885,343	646,91287
883,593	630,36174
881,842	626,05832
880,091	642,25624
878,34	610,4848
876,59	621,51008
874,839	649,29378
873,088	634,79921
871,338	623,58218
869,587	628,31095
867,836	620,57499
866,086	618,91641
864,335	606,40948
862,584	614,71257
860,833	605,04509
859,083	589,69099
857,332	612,98381
855,581	619,43814
853,831	626,95308
852,08	630,4077
850,329	600,07522
848,579	591,34026
846,828	599,78073
845,077	600,64406
843,326	618,20143
841,576	630,13105
839,825	606,43253
838,074	591,29634
836,324	608,33483
834,573	590,82637
832,822	573,72321
831,072	621,77358
829,321	640,6233
827,57	620,16449
825,819	647,49517
824,069	663,45151
822,318	650,52746
820,567	656,80328
818,817	672,00804
817,066	681,08928
815,315	661,02276
813,565	669,83549
811,814	641,90638
810,063	654,49898
808,313	645,63043
806,562	688,82675
804,811	689,73244
803,06	674,56109
801,31	709,66915
799,559	702,51998
797,808	685,10961
796,058	688,70571
794,307	691,53754
792,556	747,9855
790,806	734,96383
789,055	738,34507
787,304	723,56645
785,553	739,13235
783,803	751,42117
782,052	752,45007
780,301	727,91715
778,551	734,44627
776,8	713,88623
775,049	695,39983
773,299	710,48037
771,548	695,33172
769,797	681,80973
768,046	694,48034
766,296	697,14868
764,545	700,94681
762,794	689,13619
761,044	675,00394
759,293	691,04059
757,542	693,54793
755,792	702,89262
754,041	667,98784
752,29	640,6981
750,54	658,29417
748,789	689,44606
747,038	677,62197
745,287	694,43377
743,537	690,8517
741,786	721,08323
740,035	638,44342
738,285	660,87019
736,534	672,79611
734,783	659,41215
733,033	647,1416
731,282	688,48532
729,531	700,23836
727,78	681,47925
726,03	675,27275
724,279	704,55797
722,528	664,96009
720,778	671,5484
719,027	707,20346
717,276	709,7769
715,526	691,55884
713,775	686,52391
712,024	683,44946
710,273	702,11873
708,523	706,50776
706,772	710,65954
705,021	719,66617
703,271	711,9448
701,52	739,05557
699,769	722,53463
698,019	727,75176
696,268	721,79532
694,517	741,7968
692,767	719,96827
691,016	770,26438
689,265	823,0832
687,514	810,14081
685,764	806,29544
684,013	822,01906
682,262	794,99485
680,512	799,34117
678,761	796,25353
677,01	819,41409
675,26	794,89798
673,509	823,04872
671,758	826,9684
670,007	862,51145
668,257	860,15017
666,506	870,07193
664,755	884,80855
663,005	876,08872
661,254	862,71358
659,503	864,60339
657,753	879,32679
656,002	879,70168
654,251	868,47544
652,5	875,61984
650,75	895,66775
648,999	923,2492
647,248	927,74175
645,498	946,29007
643,747	984,10256
641,996	970,92234
640,246	962,8467
638,495	975,35494
636,744	1002,9622
634,993	996,44049
633,243	1012,3797
631,492	1017,3151
629,741	1038,1957
627,991	1025,393
626,24	1042,5162
624,489	1069,7806
622,739	1076,3931
620,988	1066,0012
619,237	1052,5757
617,487	1095,0356
615,736	1126,718
613,985	1071,4314
612,234	1091,6109
610,484	1118,7033
608,733	1154,8922
606,982	1129,9918
605,232	1135,4811
603,481	1203,5266
601,73	1181,1975
599,98	1189,9037
598,229	1155,765
596,478	1181,9578
594,727	1190,1526
592,977	1216,4274
591,226	1249,4453
589,475	1235,1886
587,725	1224,139
585,974	1244,8094
584,223	1259,943
582,473	1270,3784
580,722	1289,7703
578,971	1281,4687
577,22	1271,0891
575,47	1294,5542
573,719	1244,6517
571,968	1301,8444
570,218	1294,6433
568,467	1327,9734
566,716	1308,3621
564,966	1284,9458
563,215	1372,05
561,464	1354,2209
559,714	1388,461
557,963	1360,2747
556,212	1347,4299
554,461	1323,592
552,711	1333,5083
550,96	1331,7761
549,209	1326,3107
547,459	1319,5753
545,708	1302,0803
543,957	1335,9138
542,207	1367,1338
540,456	1307,5866
538,705	1311,289
536,954	1288,4998
535,204	1250,126
533,453	1238,3798
531,702	1182,3532
529,952	1168,913
528,201	1180,7422
526,45	1170,8376
524,7	1144,7459
522,949	1130,3018
521,198	1130,5093
519,447	1129,4906
517,697	1128,0815
515,946	1107,3197
514,195	1087,2906
512,445	1122,054
510,694	1149,4176
508,943	1102,7594
507,193	1083,1108
505,442	1095,3126
503,691	1076,9775
501,941	1041,3554
500,19	1094,1112
498,439	1096,4495
496,688	1103,961
494,938	1082,8098
493,187	1079,8226
491,436	1096,4729
489,686	1084,3079
487,935	1062,3274
486,184	1064,6347
484,434	1073,2739
482,683	1083,6639
480,932	1092,2929
479,181	1040,9435
477,431	1092,6892
475,68	1142,876
473,929	1103,71
472,179	1088,0533
470,428	1117,6215
468,677	1095,803
466,927	1113,2662
465,176	1121,9419
463,425	1118,4533
461,674	1087,8762
459,924	1079,6672
458,173	1104,0632
456,422	1107,9681
454,672	1112,6987
452,921	1153,8679
451,17	1144,4391
449,42	1086,8504
447,669	1077,7896
445,918	1065,095
444,167	1088,0323
442,417	1104,9971
440,666	1120,9193
438,915	1118,427
437,165	1126,9355
435,414	1147,7897
433,663	1123,5535
431,913	1093,8976
430,162	1107,9036
428,411	1110,0554
426,661	1098,5441
424,91	1095,6154
423,159	1041,1083
421,408	1066,5438
419,658	1067,5461
417,907	1051,1015
416,156	1083,8412
414,406	1056,9763
412,655	1032,5989
410,904	1045,5743
409,154	1107,7508
407,403	1111,1742
405,652	1064,8106
403,901	1067,8101
402,151	1059,4135
400,4	1042,6191
398,649	1033,8915
396,899	1064,6913
395,148	1026,3301
393,397	1043,0834
391,647	1038,8389
389,896	1035,1601
388,145	1020,9865
386,394	1048,004
384,644	1063,9439
382,893	1049,6694
381,142	1022,1105
379,392	1016,384
377,641	1065,9408
375,89	1038,3648
374,14	1010,9516
372,389	1007,2091
370,638	1037,5432
368,888	1062,2228
367,137	1051,4386
365,386	1053,6303
363,635	1034,5608
361,885	1050,025
360,134	1050,8084
358,383	1003,1492
356,633	989,97286
354,882	1031,5967
353,131	1017,9814
351,381	1006,3518
349,63	1012,4146
347,879	1029,2191
346,128	1007,3777
344,378	989,0657
342,627	1016,5124
340,876	1042,648
339,126	1036,5083
337,375	1018,8165
335,624	1003,3732
333,874	980,8965
332,123	975,30153
330,372	1021,7709
328,621	1000,0513
326,871	981,69137
325,12	1004,248
323,369	975,40827
321,619	983,02978
319,868	985,54504
318,117	952,52016
316,367	956,68452
314,616	992,73758
312,865	994,56812
311,114	970,49476
309,364	970,28189
307,613	967,46682
305,862	945,67436
304,112	975,55158
302,361	977,2911
300,61	986,20391
298,86	963,28511
297,109	982,04933
295,358	965,56484
293,608	943,42778
291,857	953,1114
290,106	945,58587
288,355	944,04879
286,605	960,59741
284,854	1012,0855
283,103	967,59141
281,353	905,38059
279,602	915,81437
277,851	977,09577
276,101	945,4419
274,35	913,94662
272,599	918,69768
270,848	925,24708
269,098	941,60367
267,347	934,20947
265,596	961,08828
263,846	945,40755
262,095	937,96043
260,344	923,18982
258,594	950,129
256,843	918,88323
255,092	899,72229
253,341	898,79484
251,591	888,61914
249,84	892,24104
248,089	918,6632
246,339	915,06622
244,588	930,04061
242,837	934,57593
241,087	940,1959
239,336	919,59052
237,585	909,66826
235,835	906,66578
234,084	903,48301
232,333	917,9207
230,582	940,03903
228,832	925,61524
227,081	908,87114
225,33	930,89213
223,58	903,59386
221,829	905,7391
220,078	933,54977
218,328	916,07659
216,577	911,59663
214,826	931,57075
213,075	947,70722
211,325	929,59606
209,574	875,94899
207,823	880,9997
206,073	956,47415
204,322	941,01913
202,571	965,81241
200,821	942,43787
199,07	923,02981
197,319	941,55289
195,568	974,31424
193,818	971,71779
192,067	940,3796
190,316	955,44916
188,566	978,24699
186,815	946,53077
185,064	959,61678
183,314	980,54889
181,563	949,34442
179,812	966,62927
178,062	973,29648
176,311	980,4012
174,56	1014,4768
172,809	1005,3433
171,059	1057,3305
169,308	987,31233
167,557	994,90879
165,807	992,52319
164,056	976,17831
162,305	988,85219
160,555	1021,5367
158,804	1030,6477
157,053	1019,0658
155,302	1029,3683
153,552	1035,542
151,801	1037,7268
150,05	1049,0718
148,3	1022,9919
146,549	1037,3281
144,798	1057,4285
143,048	1051,7255
141,297	1041,9731
139,546	1050,2475
137,795	1065,4859
136,045	1089,5918
134,294	1079,0066
132,543	1081,0788
130,793	1095,4262
129,042	1100,6064
127,291	1099,6284
125,541	1123,5031
123,79	1138,4331
122,039	1124,9562
120,288	1140,6215
118,538	1162,8261
116,787	1120,0737
115,036	1193,4309
113,286	1208,1252
111,535	1216,7011
109,784	1178,7753
108,034	1164,5036
106,283	1202,6862
104,532	1243,6267
102,782	1276,4368
101,031	1266,235
99,28	1264,8212
97,529	1283,4103
95,779	1277,9966
94,028	1268,6572
92,277	1290,1357
90,527	1320,0414
88,776	1334,9255
87,025	1342,7327
85,275	1307,0016
83,524	1304,4459
81,773	1336,1002
80,022	1337,8806
78,272	1317,6057
76,521	1293,2644
74,77	1295,1632
73,02	1334,4982
71,269	1381,8709
69,518	1394,0523
67,768	1406,2286
