# Supplementary material for: A pilot multimodal study of cervical cancer: Raman spectroscopy as a molecular fingerprint tool
Source: PLoS One. 2026 Jan 22;21(1):e0327286. doi: 10.1371/journal.pone.0327286 (PMC12826494; doi:10.1371/journal.pone.0327286)
Supplement: S4 Data — The first column reports the histological tissue type (glands, tumour, stroma, inflammatory infiltrate, necrosis, nerves, and blood vessels), followed by columns reporting the Raman spectral intensities at the selected peaks (813, 827, 875, 890, 920, 937, 956, 1030, 1081, 1172, 1240, 1268, 1294, 1316, 1338, 1379, 1420, 1450, 1485, 1605, 1615, 1655, and 1668 cm-1). All spectra were normalized to unity at 1087 cm-1 prior to intensity extraction. (CSV) [file pone.0327286.s012.csv]

	813 cm-1	827 cm-1	854 cm-1	890 cm-1	920 cm-1	938 cm-1	956 cm-1	1172 cm-1	1240 cm-1	1268 cm-1	1341 cm-1	1438 cm-1	1485 cm-1	1655 cm-1	1668 cm-1
Gland	0,22725676	0,2279432	0,10683291	0,31175281	0,24887907	0,37545661	0,44630769	0,35591456	0,2189147	0,28198034	0,20059418	1,1593763	0,13824518	0,79048428	0,7611554
Gland	0,20738343	0,18747255	0,11317316	0,33116524	0,22916136	0,39185925	0,42270643	0,34440227	0,18847872	0,33667572	0,2135332	1,1746278	0,16221739	0,87801806	0,76436087
Gland	0,18151823	0,2261158	0,11216611	0,23337742	0,24705887	0,3374937	0,3769738	0,27099977	0,1207506	0,29707262	0,22083822	1,2624174	0,13812949	0,77731009	0,77839126
Gland	0,15642629	0,18929448	0,21450764	0,21860446	0,13740513	0,19367289	0,30798503	0,17773761	0,37285677	0,34288099	0,29229484	0,73336038	0,24796186	0,93784565	0,92771836
Gland	0,13718837	0,15036308	0,094345384	0,13820979	0,20375838	0,3010582	0,3125261	0,29168937	0,31834538	0,25103633	0,33826325	0,85128118	0,35204062	0,94084016	0,93135564
Gland	0,17755745	0,23682297	0,13527258	0,26600768	0,23100602	0,34922785	0,36840663	0,2812146	0,37285611	0,28246876	0,27340824	0,76170412	0,35114032	1,0283354	0,95428535
Gland	0,16282316	0,15898357	0,17617902	0,17718456	0,12261405	0,17991603	0,20684664	0,12731455	0,42955119	0,27471987	0,4874018	1,1062188	0,40477411	1,1531455	1,1595623
Gland	0,17674703	0,1581818	0,17005034	0,22148595	0,21598762	0,32053161	0,32604304	0,24335859	0,2721451	0,24714894	0,31331423	0,79189095	0,32938711	0,88259477	0,85117876
Gland	0,061009976	0,20127624	0,21800185	0,19010561	0,14436145	0,17468542	0,27192247	0,091962676	0,38879981	0,25292907	0,48803438	0,81400044	0,35086319	1,0666306	1,112991
Gland	0,18322971	0,16006643	0,073172548	0,2022438	0,12364885	0,32378061	0,33111918	0,34650989	0,21512879	0,2401584	0,27013034	1,3200565	0,17135927	0,79184169	0,85446654
Gland	0,16844086	0,23819761	0,04420307	0,11266588	0,22230562	0,39955812	0,33739331	0,47614206	0,18173792	0,26532748	0,18565001	0,87519375	0,16581703	0,70774862	0,63719515
Gland	0,41980714	0,29698501	0,16326635	0,41056543	0,35824606	0,34207251	0,44050673	0,15592022	0,44308667	0,43231831	0,26308407	0,77245801	0,22013463	0,91062714	0,73366143
Gland	0,11005789	0,15678119	0,13022157	0,14659712	0,14890386	0,25928073	0,29790698	0,11314561	0,3632029	0,22712619	0,38766698	0,75798845	0,30469075	1,0363931	0,98905723
Gland	0,23873367	0,24669829	0,1765111	0,33826384	0,13497686	0,26784894	0,28967781	0,19432532	0,41573926	0,28518353	0,40353096	1,3130524	0,30137559	1,1133069	1,0610677
Gland	0,080418855	0,14801876	0,14034459	0,21008637	0,1909038	0,27584222	0,3251257	0,22073514	0,30641859	0,18914403	0,50783307	0,99992096	0,46551942	1,0727906	1,1255241
Gland	0,12337287	0,14575424	0,19887678	0,16089845	0,098328388	0,20008471	0,21859337	0,13393235	0,45871131	0,27076152	0,47169094	1,1729003	0,38485907	1,0161653	1,0574297
Gland	0,09940449	0,13624038	0,15675903	0,12852178	0,14412539	0,25342019	0,27024072	0,13933575	0,31320703	0,20643231	0,36063732	0,75021286	0,20631808	0,97539188	0,91802483
Gland	0,10664663	0,12327108	0,14428869	0,13249652	0,15741779	0,24991302	0,28548459	0,15527919	0,27542193	0,17446798	0,32851544	0,71940361	0,25470548	1,0250924	0,99363438
Gland	0,16150702	0,15950768	0,12685417	0,16655266	0,12183477	0,23955932	0,24888903	0,22859396	0,31634388	0,32122084	0,27129197	1,0524586	0,16904625	0,84548903	0,85868297
Gland	0,13040214	0,12285258	0,11324274	0,17134404	0,18360607	0,27875914	0,31749454	0,28147435	0,20948437	0,25850299	0,31487824	0,81652647	0,3230205	0,87914478	0,74644239
Gland	0,070709608	0,13987751	0,15764529	0,1283926	0,13065191	0,19690155	0,20586406	0,078834913	0,43164611	0,2571194	0,4887291	0,87312441	0,36825658	1,1357577	1,1586397
Gland	0,066990914	0,12324401	0,12359594	0,14914239	0,13669591	0,23008513	0,27021634	0,1133259	0,31772176	0,23444168	0,33064346	0,67743159	0,21954079	0,94611948	0,92623574
Gland	0,15949609	0,15366847	0,21718184	0,086562031	0,19272896	0,27870795	0,34059631	0,17402028	0,20152164	0,20137294	0,21968373	0,55322459	0,12218349	0,79326375	0,78831132
Gland	0,090995175	0,15696825	0,11398537	0,10445081	0,19322207	0,30625427	0,28606111	0,17551577	0,27869496	0,13381819	0,37188318	0,7733082	0,17580866	0,92301775	0,88418339
Gland	0,15312494	0,17005263	0,42779096	0,17238516	0,20049768	0,30189662	0,20924875	0,16518581	0,58579367	0,37676982	0,28660634	1,4334316	0,20616279	1,0591435	1,050317
Gland	0,1396852	0,21685212	0,14392675	0,22136251	0,26863597	0,50424564	0,40296497	0,19080041	0,37049977	0,24510516	0,17368684	1,0220087	0,099216683	0,85575631	0,86392518
Gland	0,095445689	0,14606234	0,16112549	0,1373212	0,13895445	0,18952842	0,26005625	0,1688042	0,37535586	0,2188737	0,35269162	0,79092347	0,20835525	0,92414175	0,91021659
Gland	0,12708686	0,15201359	0,12687029	0,17394348	0,1914987	0,24097648	0,32588857	0,21205729	0,3169847	0,2322634	0,46164681	1,0895634	0,40773765	1,0124191	0,99860843
Gland	0,13027525	0,1486475	0,15889093	0,095601428	0,1656046	0,23925028	0,28704796	0,20260285	0,2028482	0,15804216	0,32871573	0,75071762	0,28308638	0,94276656	0,90664231
Gland	0,1176367	0,093473301	0,13923341	0,069662602	0,17526523	0,33164932	0,324223	0,20330687	0,28256466	0,17740745	0,28941122	0,86728237	0,17590952	0,91751452	0,9473501
Gland	0,086355006	0,14320417	0,19964032	0,10493334	0,14866073	0,19618316	0,24658909	0,16862711	0,3528611	0,29318442	0,35337695	0,92074461	0,15279762	0,96618419	1,0233691
Gland	0,1797086	0,13895047	0,36556371	0,12557257	0,20725583	0,32005945	0,26334681	0,27441961	0,43416405	0,38274674	0,34283735	1,9968977	0,20326462	0,99066613	1,0882166
Gland	0,172306	0,086418146	0,27121254	0,1679806	0,25164168	0,40908967	0,25966596	0,19782553	0,45384029	0,31487392	0,32855838	1,0547508	0,28300415	1,0257526	1,1250924
Gland	0,12031338	0,08727493	0,2529662	0,091642873	0,19340403	0,32601643	0,24695007	0,23239856	0,57295432	0,38959823	0,39617357	1,3044818	0,43799454	1,1813482	1,2466785
Gland	0,21236697	0,10117165	0,34569771	0,15436499	0,31344325	0,45773163	0,2549641	0,24146563	0,57271033	0,43683061	0,26748014	1,3228201	0,26199778	1,0575853	1,1359108
Gland	0,11971466	0,18772378	0,17747252	0,22382313	0,16027771	0,27331477	0,28568033	0,15896229	0,38378146	0,26900774	0,41704873	0,911585	0,42746453	1,143882	1,117029
Gland	0,14098754	0,16139531	0,11766039	0,1841806	0,18743012	0,28483076	0,2623817	0,23385928	0,28504269	0,1666799	0,37652959	0,79817884	0,30503225	0,96587685	0,93256292
Gland	0,12885626	0,12549079	0,15940573	0,091562209	0,21338658	0,28892754	0,27677319	0,17462041	0,24306003	0,1745324	0,30636183	0,71824248	0,15287032	0,81548518	0,86100043
Gland	0,12782391	0,13445286	0,17733547	0,14405247	0,15492595	0,26416934	0,25509151	0,14786431	0,3846673	0,30872352	0,35433987	1,0678698	0,31353321	1,0242653	1,1026656
Gland	0,15307945	0,10436742	0,1425864	0,032966774	0,17811674	0,32889753	0,27776599	0,26844146	0,32865253	0,19514984	0,32850157	0,79842837	0,20415605	0,88567455	1,00221
Gland	0,23952656	0,070295275	0,36604099	0,13659985	0,30709023	0,45601078	0,2982677	0,32905866	0,49834594	0,36145724	0,23615123	1,3924927	0,18671368	0,92747523	1,0872467
Gland	0,27712333	0,12389375	0,50433282	0,19796997	0,34719308	0,56333679	0,30823235	0,21820493	0,78115617	0,53436588	0,28245736	1,8826817	0,233964	1,1161966	1,2490833
Gland	0,26039956	0,005912921	0,36685919	0,092968127	0,35331471	0,58308201	0,44581619	0,48887253	0,58205209	0,42280866	0,30400242	1,6341612	0,27702139	1,0046092	1,0388345
Gland	0,25472519	0,13659206	0,34430594	0,14857552	0,24245137	0,3882519	0,29618251	0,22497147	0,49484951	0,43226346	0,29175345	1,3320174	0,24866849	1,0435744	1,1076297
Gland	0,10115028	0,1236908	0,12421362	0,141417	0,13882493	0,25357494	0,27539274	0,19382545	0,35436742	0,22686453	0,3785863	0,90345732	0,29588855	1,0029927	1,0622037
Gland	0,095861233	0,11129782	0,16659283	0,12818751	0,16797201	0,32652833	0,31147964	0,26299254	0,22820979	0,20725293	0,31977483	0,98707403	0,21269077	0,82739605	0,88448239
Gland	0,15740142	0,15104947	0,16622402	0,11201158	0,18762665	0,33550769	0,31943876	0,2469651	0,32328286	0,24018634	0,2548871	0,93706085	0,15587131	0,89696972	0,96716545
Gland	0,12861369	0,1386125	0,23643788	0,096932205	0,20664075	0,32579343	0,26525224	0,16912412	0,38216867	0,26181029	0,22729219	1,1459753	0,15777016	0,93466704	1,066028
Gland	0,14286471	0,072151929	0,1716661	0,12589332	0,23016923	0,35841364	0,3131921	0,26104058	0,1876055	0,19054068	0,250827	0,80758225	0,18164574	0,81130606	0,89331252
Gland	0,23322524	0,11472165	0,1098404	0,15813161	0,31049654	0,46835686	0,43410657	0,36438245	0,35193137	0,22242017	0,28901192	0,79476866	0,3622205	1,0508901	1,066182
Gland	0,15609034	0,085800224	0,18326691	0,11291466	0,23577288	0,39028147	0,32853227	0,25845669	0,3811677	0,23485295	0,3053999	0,96312323	0,2981902	1,0633135	1,0580723
Gland	0,25348991	0,13173097	0,28199787	0,11238473	0,26345232	0,4518806	0,30127363	0,16221202	0,53880085	0,39961077	0,16892061	1,080437	0,16317421	1,0167769	1,1289002
Inflammatory Infiltrate	0,1327306	0,21876409	0,2674582	0,21023009	0,12908433	0,18461467	0,20988932	0,12550702	0,39025419	0,25176029	0,32891807	1,0417929	0,19024281	0,92367265	1,0755962
Inflammatory Infiltrate	0,17001599	0,15230228	0,26128258	0,14212996	0,17758557	0,2863785	0,30295825	0,22148202	0,4288086	0,28669083	0,3053121	1,0978629	0,23294816	1,0515585	1,1231207
Inflammatory Infiltrate	0,26593237	0,11725677	0,37252348	0,22050625	0,30532699	0,39762422	0,36440414	0,1945199	0,49222484	0,51283541	0,27238913	1,3000196	0,16369634	1,0558569	1,3163775
Inflammatory Infiltrate	0,23313668	0,20173333	0,39872704	0,23069212	0,31497498	0,33383535	0,21822557	0,19265561	0,6265179	0,53402585	0,21986396	1,7476985	0,35556773	1,349676	1,4264759
Inflammatory Infiltrate	0,15143376	0,18575467	0,30053583	0,22508045	0,19264108	0,23457895	0,17055357	0,15256576	0,58482437	0,46435677	0,39595396	1,2468267	0,23652984	1,2748809	1,4191506
Inflammatory Infiltrate	0,25003836	0,10739521	0,31092939	0,21967754	0,27526762	0,40994128	0,34644635	0,16492245	0,47693731	0,37224599	0,29790429	1,0229286	0,25748691	1,1366177	1,3218067
Inflammatory Infiltrate	0,084072093	0,13062383	0,16831738	0,14981543	0,14060105	0,20805459	0,22558972	0,12231863	0,32378467	0,16997967	0,33097212	0,86071035	0,30758189	0,89337203	0,9734935
Inflammatory Infiltrate	0,1014975	0,1162861	0,1920638	0,089062271	0,16226357	0,29826517	0,22951977	0,22976074	0,44812036	0,27013911	0,34849419	0,89583617	0,27389643	1,0466871	1,101885
Inflammatory Infiltrate	0,20616925	0,12924744	0,2526829	0,27982347	0,26337026	0,45732583	0,29349323	0,32039227	0,51495014	0,45593975	0,26560211	2,1346523	0,21839889	1,1151978	1,3508997
Inflammatory Infiltrate	0,26672254	0,10957161	0,41458728	0,2020668	0,28397305	0,44163589	0,30976277	0,21952113	0,49188299	0,4849745	0,30723488	1,2288559	0,24363058	1,1970708	1,394148
Inflammatory Infiltrate	0,17180132	0,1565045	0,20178758	0,15739343	0,21997666	0,37077475	0,38400587	0,18425468	0,39452125	0,32053442	0,33439993	1,0228974	0,17085984	1,0690546	0,91783796
Inflammatory Infiltrate	0,21997337	0,11319817	0,39471238	0,2103406	0,35459621	0,45751385	0,33219812	0,22563485	0,63305133	0,56551141	0,32967443	1,335936	0,22579464	1,2617002	1,4989208
Inflammatory Infiltrate	0,20994022	0,17414254	0,322228	0,13452803	0,21309998	0,25109135	0,294338	0,1457014	0,61504391	0,35621823	0,35487074	1,1760592	0,35609688	1,1578828	1,2311459
Inflammatory Infiltrate	0,19540662	0,1125205	0,27310838	0,20459712	0,24348987	0,40801787	0,28356606	0,27099991	0,54660732	0,39394605	0,29957682	1,4872325	0,38508279	1,196681	1,346164
Inflammatory Infiltrate	0,19392184	0,10104247	0,4204609	0,23293886	0,24082258	0,36340022	0,30389808	0,27037243	0,62489785	0,53383877	0,36901183	1,5249658	0,25108294	1,1600258	1,3266253
Inflammatory Infiltrate	0,14995635	0,14161473	0,24393157	0,18271452	0,19292222	0,28158301	0,28661309	0,24567471	0,52332989	0,3925817	0,3681893	1,2712467	0,40599306	1,2673435	1,3352932
Inflammatory Infiltrate	0,29831807	0,25389019	0,52813697	0,18189078	0,35242633	0,38540854	0,22105659	0,20585411	0,81971714	0,62101438	0,30170146	1,6934763	0,27118905	1,3715406	1,5759429
Inflammatory Infiltrate	0,133338	0,12192674	0,25027184	0,12133325	0,20800376	0,30092823	0,25462313	0,21678136	0,45412825	0,28558487	0,29396359	1,000359	0,20072207	1,1042713	1,136797
Inflammatory Infiltrate	0,1337879	0,076988343	0,19561018	0,12572403	0,17824572	0,358871	0,36308915	0,23984212	0,34006148	0,26303073	0,30334761	0,91586047	0,16677498	0,90390328	1,0124275
Inflammatory Infiltrate	0,26887968	0,17526209	0,34936086	0,12556351	0,25110699	0,3530661	0,35066984	0,32982087	0,49055217	0,45252497	0,22368824	1,2077498	0,14705929	0,97841003	1,1477277
Inflammatory Infiltrate	0,23470602	0,15682883	0,27356993	0,1370602	0,29711302	0,30903824	0,33294141	0,17084088	0,45774078	0,36431193	0,25322114	1,1246648	0,2283573	1,0700757	1,1336221
Inflammatory Infiltrate	0,16956274	0,10413333	0,36622218	0,21672814	0,28349908	0,3402868	0,25171162	0,20882155	0,645465	0,46370533	0,36170088	2,0394082	0,41283112	1,2685857	1,4258862
Inflammatory Infiltrate	0,15379238	0,15998733	0,22636387	0,23018978	0,14779222	0,16800436	0,19904614	0,23680095	0,62214809	0,43171907	0,53554096	1,4277041	0,52927615	1,3835338	1,4965025
Inflammatory Infiltrate	0,15179335	0,050113613	0,20262172	0,18252269	0,14384653	0,35542959	0,27462979	0,23085723	0,43474916	0,30810389	0,30364094	1,0855688	0,30271241	0,941976	1,0255624
Inflammatory Infiltrate	0,20966501	0,13330043	0,29927804	0,15660068	0,31580205	0,41758914	0,30465899	0,1842964	0,57638965	0,45158237	0,40847837	1,352038	0,34790218	1,2074615	1,372619
Inflammatory Infiltrate	0,15192749	0,10718875	0,28165409	0,16407172	0,26342961	0,332295	0,22584812	0,12823997	0,45222553	0,31764512	0,31069032	0,94927409	0,20937724	0,97804908	1,0683941
Inflammatory Infiltrate	0,23072654	0,10312608	0,37668229	0,20202023	0,29958347	0,41783095	0,29017969	0,2812812	0,59812873	0,41746969	0,39304419	1,6874616	0,38591406	1,2732105	1,4363006
Inflammatory Infiltrate	0,24942968	0,11982757	0,46820658	0,25515432	0,28196261	0,41265028	0,295543	0,30311622	0,82354092	0,5667728	0,36030842	2,1893503	0,37115402	1,347254	1,5175597
Inflammatory Infiltrate	0,19783739	0,10609615	0,36437458	0,15706601	0,29313301	0,37834001	0,25362634	0,31573083	0,57267632	0,46120663	0,2595472	1,4357422	0,25222853	1,1340403	1,2543501
Inflammatory Infiltrate	0,14239655	0,079865152	0,29065897	0,13122988	0,24779762	0,38342733	0,28085817	0,2216438	0,48416915	0,32067894	0,3265949	1,0421025	0,34725818	1,0965168	1,1670523
Inflammatory Infiltrate	0,14727984	0,099489853	0,19433263	0,1167259	0,15135782	0,20923919	0,24012864	0,16875438	0,45972104	0,29387746	0,31380039	1,0812976	0,35944401	1,0393927	1,1739104
Inflammatory Infiltrate	0,38467899	0,33660282	0,37335095	0,3835924	0,30698954	0,39226622	0,46398806	0,27545663	0,54057101	0,52302516	0,28743539	0,66880073	0,15974591	0,74307847	0,62603433
Inflammatory Infiltrate	0,20499854	0,18484867	0,24695397	0,24200344	0,25678328	0,28786328	0,30907068	0,24265729	0,5504469	0,39929381	0,31251429	1,3032783	0,45044375	1,2686847	1,2111979
Inflammatory Infiltrate	0,16837789	0,14056215	0,22209349	0,13818726	0,1601531	0,31469584	0,34981653	0,25585564	0,66761545	0,33397549	0,51490743	1,5595854	0,56120364	1,456887	1,482936
Inflammatory Infiltrate	0,19976979	0,23904573	0,29667385	0,19607897	0,24542751	0,35014023	0,27043829	0,19648982	0,64831937	0,52684676	0,40027152	1,457832	0,3002696	1,2357329	1,4677978
Inflammatory Infiltrate	0,26700015	0,19989586	0,39417712	0,22472829	0,3099982	0,38661389	0,25088325	0,13537143	0,68590595	0,48849757	0,30075063	1,3846972	0,29077953	1,308478	1,486032
Inflammatory Infiltrate	0,2733786	0,25210969	0,38028585	0,42134006	0,40631039	0,30171627	0,31085175	0,23290806	0,67068434	0,44484222	0,29641022	1,0500615	0,15523254	1,2572025	1,2773925
Inflammatory Infiltrate	0,2083111	0,14417998	0,32570464	0,21108324	0,14502413	0,3887772	0,23038575	0,22005844	0,59558502	0,40069187	0,30175168	1,2528976	0,29771556	1,2006073	1,3622049
Inflammatory Infiltrate	0,17328766	0,13218908	0,10103925	0,11688747	0,10460277	0,25435048	0,28978244	0,20001813	0,40274808	0,20651489	0,50964294	1,4028125	0,55457962	1,1394551	1,1836636
Inflammatory Infiltrate	0,091544994	0,057445652	0,18433969	0,14826173	0,28813112	0,3850821	0,2938389	0,32306874	0,491397	0,44842913	0,2734944	1,5102463	0,20844799	1,087617	1,1595052
Inflammatory Infiltrate	0,20056737	0,08903948	0,21916977	0,12178639	0,21890071	0,40185131	0,27910677	0,24199874	0,30752595	0,2735674	0,25322178	0,89975317	0,11414237	1,0467906	1,1252646
Inflammatory Infiltrate	0,11264857	0,12587256	0,15987679	0,14802081	0,22952264	0,28211087	0,31946676	0,17442448	0,39413038	0,26058989	0,41159755	0,87835105	0,39790885	1,1349374	1,1931523
Inflammatory Infiltrate	0,17398763	0,12788782	0,31404307	0,087656952	0,23693329	0,3573962	0,24161315	0,23033649	0,65471413	0,43799889	0,28374685	1,2629682	0,27046739	1,2374017	1,3111459
Inflammatory Infiltrate	0,1807396	0,086098979	0,44248032	0,10633784	0,29488632	0,50266666	0,3263674	0,36102286	0,67675518	0,422839	0,33644031	1,3949499	0,25539112	1,0676895	1,3335306
Necrosis	0,075120079	0,13005364	0,20304049	0,075168633	0,152102	0,26731627	0,27034179	0,11627643	0,31949686	0,15184779	0,34871314	0,69693287	0,21076391	0,94746649	0,92359898
Necrosis	0,12866078	0,1256535	0,18671172	0,14604449	0,18214466	0,28768006	0,32192105	0,13174311	0,37323857	0,20342084	0,31004775	0,82550681	0,35122796	0,9336427	0,91285661
Necrosis	0,10793226	0,089382922	0,12959767	0,1591927	0,18897633	0,25513783	0,33785945	0,16988735	0,16348751	0,10016131	0,33533636	0,64268202	0,15803881	0,79220436	0,79798474
Necrosis	0,1295172	0,08900768	0,11705117	0,16801658	0,144884	0,25174432	0,21906662	0,18217669	0,32053178	0,17442274	0,38685076	0,96534952	0,36611328	0,95078218	1,0007745
Necrosis	0,11952805	0,18693204	0,10555481	0,14501261	0,22191017	0,32396715	0,29087708	0,16323532	0,16728458	0,1045069	0,32268261	0,65340525	0,1850671	0,87440122	0,78746254
Necrosis	0,077860661	0,11306551	0,13066695	0,079240975	0,10857569	0,25404003	0,26164623	0,20730335	0,2674455	0,11749722	0,28931777	0,57438437	0,1226207	0,7470511	0,80345083
Necrosis	0,042453229	0,1291545	0,13288282	0,13459041	0,17824836	0,25303767	0,25728811	0,18122782	0,29389086	0,21003969	0,38869597	0,84041734	0,2494993	0,95464239	0,97353413
Necrosis	0,06867444	0,09835861	0,12409257	0,14570087	0,12737704	0,20301957	0,18201799	0,097365105	0,43401742	0,26266671	0,45815466	0,90462877	0,39304799	1,0660455	1,0647925
Necrosis	0,054997326	0,10509787	0,06853784	0,10323036	0,20442047	0,34563129	0,38336111	0,16037881	0,17736587	0,096821897	0,28824355	0,56709947	0,11414171	0,6521647	0,74859651
Necrosis	0,055052259	0,10755556	0,12607058	0,11178411	0,16546311	0,28826799	0,26834053	0,14771747	0,26633256	0,21872926	0,40203477	0,69931412	0,16459908	0,90777797	0,85533935
Necrosis	0,095880984	0,12247332	0,075344691	0,10060724	0,20517444	0,33248683	0,29598547	0,22183734	0,14894633	0,10408802	0,28171897	0,63342064	0,093286555	0,80025026	0,80422567
Necrosis	0,11901232	0,095158273	0,11425091	0,069077166	0,11686569	0,27768057	0,30453577	0,2192013	0,20922936	0,10970929	0,33077303	0,530342	0,1343765	0,77022704	0,78447804
Necrosis	0,070992815	0,10777512	0,09382353	0,088872769	0,17259704	0,27513395	0,25719574	0,16750711	0,29724844	0,13456829	0,36977138	0,69895602	0,24958503	0,92428616	0,88537966
Necrosis	0,097978614	0,10357093	0,08121847	0,078866834	0,17143487	0,31836496	0,33943687	0,19941086	0,30259834	0,150909	0,39283747	0,68499485	0,28106349	0,88787544	0,91342531
Necrosis	0,11309963	0,10498227	0,09524735	0,092110569	0,18350242	0,29669925	0,27908058	0,19269226	0,28257762	0,17613055	0,36133855	0,74201832	0,24229195	0,95013719	0,9064289
Necrosis	0,026981013	0,10329884	0,089908991	0,10086891	0,12282777	0,25705835	0,23614124	0,17542381	0,22284609	0,15360374	0,30907359	0,65053469	0,20813042	0,82585626	0,87244795
Necrosis	0,083494494	0,11688673	0,14138717	0,11908947	0,20524655	0,3325604	0,31421049	0,17787143	0,20753294	0,10823779	0,35839267	0,73255979	0,14440039	0,9080954	0,86053025
Necrosis	0,037830383	0,13044646	0,13401826	0,1148413	0,12241694	0,25106805	0,28181018	0,14711717	0,20249056	0,1690651	0,34793285	0,6916033	0,20979403	0,81274193	0,85758799
Necrosis	0,15551862	0,070516353	0,065875974	0,075598031	0,23814064	0,35034849	0,34126866	0,33101745	0,12353065	0,095208482	0,22656853	0,55534992	0,11281445	0,69567597	0,69455639
Necrosis	0,050598213	0,12234629	0,14565134	0,097217388	0,1599095	0,24969125	0,24821265	0,11190918	0,18252879	0,1514173	0,34356833	0,64047055	0,14790773	0,81744972	0,82836839
Necrosis	0,10242428	0,080987608	0,144203	0,099118651	0,14912391	0,31917844	0,32349646	0,17763211	0,19133785	0,11502368	0,32204998	0,66509018	0,27823071	0,80908793	0,86156369
Necrosis	0,087777224	0,10192584	0,070384659	0,089887824	0,21788018	0,32391807	0,31305867	0,22796895	0,26122187	0,17514326	0,46827718	0,76330581	0,36529079	0,98359231	1,0082782
Necrosis	0,088028335	0,10158476	0,1323221	0,10674127	0,23372028	0,34539071	0,30063955	0,24800893	0,16185013	0,14723393	0,31738218	0,59847215	0,1440306	0,81227347	0,80963552
Necrosis	0,055577638	0,089423371	0,11418542	0,084194756	0,18815828	0,29735968	0,29867338	0,21794374	0,21308733	0,12099907	0,36947065	0,65376343	0,18553893	0,84257407	0,87598284
Necrosis	0,044072452	0,12021741	0,18313424	0,13645558	0,21163964	0,26952317	0,3166331	0,18508591	0,32280355	0,15213083	0,47201851	0,89046181	0,2549365	1,0850832	1,0475805
Necrosis	0,071773997	0,13959438	0,092463099	0,12319204	0,15753362	0,24603952	0,30478657	0,23600649	0,26783154	0,18812415	0,44806167	0,76690828	0,3382475	0,93466153	0,97294322
Necrosis	0,076987529	0,081499312	0,12198045	0,10302371	0,20012691	0,32226335	0,34808126	0,22605722	0,22826415	0,10870879	0,37643358	0,64884796	0,23815465	0,87504571	0,86443531
Necrosis	0,02153744	0,10749603	0,10972212	0,054866219	0,19772505	0,31079172	0,29787492	0,19076683	0,21905469	0,15190226	0,36168295	0,67268989	0,17441853	0,86261191	0,86104581
Necrosis	0,031215367	0,1182426	0,083186566	0,10419729	0,13195617	0,29024877	0,28884936	0,18184786	0,17086125	0,12188087	0,3479062	0,6345201	0,12984392	0,81067223	0,81941289
Necrosis	0,10581178	0,13341495	0,10057597	0,09335079	0,16666925	0,28866871	0,28208478	0,16502145	0,24946378	0,15485651	0,36496487	0,69322053	0,24366686	0,8622212	0,93208403
Necrosis	0,097407703	0,12664629	0,11161494	0,11399084	0,19162472	0,35595344	0,29928896	0,21003329	0,24545546	0,10770572	0,34813189	0,72716328	0,20390741	0,98593123	0,88465145
Necrosis	0,089746274	0,046327962	0,11474227	0,094620969	0,18490803	0,32419138	0,31983244	0,2014907	0,18854512	0,17231297	0,35018549	0,63279823	0,22129641	0,89843559	0,84082101
Necrosis	0,075110744	0,096958471	0,10170265	0,070496132	0,19314161	0,28110019	0,28855995	0,19328818	0,208147	0,1393448	0,32058373	0,65524102	0,16925125	0,85332977	0,88220734
Necrosis	0,074881087	0,093805303	0,10421015	0,11434319	0,16446793	0,27002993	0,32346043	0,18801656	0,19608301	0,16083437	0,3848481	0,70579248	0,27837181	0,94246095	0,92512147
Necrosis	0,096375227	0,10137752	0,10399696	0,11095329	0,15494115	0,30265705	0,29990608	0,22755358	0,29735461	0,15993625	0,4533158	0,78246595	0,30983548	0,96194683	0,96286486
Necrosis	0,094201499	0,12365849	0,13886279	0,089679829	0,18409824	0,35691434	0,33390415	0,24002865	0,15147513	0,11288754	0,31871418	0,59831458	0,16747831	0,86894125	0,85289237
Necrosis	0,11249309	0,14488191	0,071867915	0,10217967	0,18381971	0,32083682	0,31185287	0,17582023	0,27193168	0,12160804	0,38593412	0,7281907	0,2941734	0,97266742	0,90285248
Necrosis	0,30894468	0,22760519	0,1984117	0,27230615	0,20218804	0,32527878	0,39756394	0,16646413	0,35347146	0,30433827	0,21766481	0,50076816	0,16533766	0,80058506	0,7638362
Necrosis	0,066407071	0,079071542	0,13761738	0,16721683	0,14476499	0,33696586	0,35436291	0,21970609	0,20009355	0,056945858	0,27446073	0,55935853	0,15838639	0,79735012	0,78394063
Necrosis	0,093407405	0,14859804	0,087552703	0,1245193	0,21706996	0,33387152	0,3331464	0,23027434	0,15363522	0,11001607	0,31102246	0,61792049	0,33880873	0,82364978	0,83192271
Necrosis	0,08300284	0,14427892	0,15392147	0,10700578	0,18757643	0,31429298	0,30079826	0,22960769	0,31779646	0,17451633	0,38396693	0,78142011	0,31934372	1,0322289	1,0247311
Necrosis	0,064928748	0,15075826	0,13385664	0,12801187	0,13602335	0,23786112	0,22960968	0,14600497	0,30906947	0,22534697	0,48963356	0,90492704	0,31426337	1,0922206	1,0717764
Necrosis	0,069111578	0,1146244	0,053485197	0,089776774	0,12923168	0,31441815	0,35042054	0,22512637	0,20480366	0,13978588	0,4204208	0,71334467	0,27244319	0,9416953	0,88991673
Necrosis	0,063870075	0,10938193	0,10716507	0,10988908	0,18704492	0,36216095	0,33601674	0,2131895	0,226981	0,18671384	0,35019567	0,67367676	0,22115361	0,95441832	0,94811577
Necrosis	0,072866828	0,095974422	0,096157781	0,11570058	0,15033499	0,2952237	0,29879071	0,18898495	0,20045886	0,16168763	0,35845581	0,75089531	0,20609877	0,92455956	0,92746189
Necrosis	0,058160831	0,12206836	0,12797874	0,15540736	0,14562333	0,23184795	0,24832519	0,16389656	0,37037035	0,23116554	0,38834134	0,87683519	0,29028772	0,98678662	0,98086543
Nerve	0,41293005	0,13795846	0,39812157	0,24285543	0,38401009	0,5383018	0,39442618	0,41182085	0,66129097	0,44698473	0,36439939	1,5447226	0,31645486	1,2788845	1,4145632
Nerve	0,53060225	0,18694263	0,25787648	0,46671093	0,70570665	0,88008772	0,74989275	0,64402608	0,40888681	0,40260039	0,13363064	0,49315507	0,20818086	0,71203546	0,87074634
Nerve	0,26257367	0,15125517	0,23716951	0,16488373	0,39493832	0,57232748	0,59086897	0,39367829	0,15333286	0,27051788	0,30872829	0,68692273	-0,027523219	0,6764088	0,61092516
Nerve	0,38987427	0,25972605	0,30983027	0,350129	0,49076341	0,55030888	0,46922374	0,17898135	0,34999966	0,45373832	0,39514698	0,7915463	0,10962527	0,80887376	0,71708154
Nerve	0,46691066	0,077105315	0,54800401	0,36755153	0,47819694	0,90634258	0,48499965	0,44239111	0,90547772	0,82029862	0,26124074	1,1199463	0,14284789	1,2687989	1,3241955
Nerve	0,20014855	0,13805623	0,46432598	0,21261916	0,46587379	0,53409652	0,53677184	0,26506734	0,45049	0,40962975	0,21512127	0,7517664	0,066574955	1,0713966	1,0390828
Nerve	0,53960119	0,33173605	0,4698173	0,17736948	0,58698562	1,0333316	0,85168279	0,35811107	0,5968921	0,53762204	0,11367059	0,83327456	0,18844154	0,96209997	0,88294659
Nerve	0,27189133	0,11950173	0,38736303	0,2021551	0,46758491	0,60047724	0,32842614	0,25120122	0,55912878	0,50124706	0,31611936	1,0258906	0,14620888	1,1459108	1,2627944
Nerve	0,21177339	0,1874725	0,19996087	0,19550443	0,25406868	0,42590035	0,37418256	0,10919399	0,33993143	0,26571401	0,3247556	0,69031537	0,18798392	0,87769963	0,9494959
Nerve	0,098492889	0,11041978	0,08374569	0,10660354	0,24002383	0,38872036	0,41076975	0,25795871	0,15738088	0,12706313	0,2936531	0,83517212	0,11822929	0,85574641	0,83244876
Nerve	0,054114639	0,08031985	0,20653819	0,16331286	0,21357486	0,35179808	0,2805071	0,23364203	0,33972061	0,23625448	0,37879335	1,2065859	0,24672455	0,97541541	0,95463323
Nerve	0,11079009	0,11735992	0,15865543	0,012766416	0,27804025	0,47753105	0,50157368	0,48569853	0,19193168	0,11643734	0,25914613	0,84408846	0,14998662	0,64131308	0,67771474
Nerve	0,20426858	0,12440645	0,27677475	0,13893265	0,43040159	0,60975456	0,41897035	0,27804535	0,56200438	0,35179335	0,29759717	1,0049874	0,16583757	1,1018942	1,1653145
Nerve	0,19776164	0,088276607	0,3078152	0,10185579	0,27889479	0,49477365	0,33817047	0,2192935	0,42314996	0,29154451	0,25322254	0,84691549	0,11761147	0,87325654	1,003018
Nerve	0,3898926	0,16343771	0,4090191	0,07495113	0,51850557	0,73303755	0,52559828	0,50966265	0,54985552	0,42525383	0,2591631	0,87778985	0,14242205	0,9448579	1,1136779
Nerve	0,25514169	0,12638818	0,34546987	0,18391509	0,41728951	0,72603409	0,5328387	0,39848746	0,48150465	0,29957331	0,26547745	0,91035996	0,031696583	0,96611684	1,0239635
Nerve	0,41142805	0,069629697	0,63070121	0,217219	0,52744325	0,78105087	0,41750257	0,35503524	0,89775686	0,70028042	0,32626183	1,1773328	0,31271406	1,3401496	1,4751336
Nerve	0,5187627	0,20391314	0,53577809	0,22087911	0,71876987	0,91189658	0,74450862	0,52489615	0,7183601	0,50851187	0,27260449	0,89933538	0,17550005	1,1384759	1,32651
Nerve	0,31653517	0,031315989	0,52304375	0,1440459	0,49383979	0,70809648	0,43075879	0,33848048	0,81300262	0,61117677	0,30304445	1,1169228	0,19290294	1,1544137	1,2388153
Nerve	0,24528575	0,042486926	0,21409645	0,21821756	0,55492609	0,72017797	0,4686784	0,49710366	0,43383916	0,25777399	0,35935312	0,79949558	0,14805617	0,94693311	1,1039994
Nerve	0,37070895	0,14713767	0,12491443	0,28031937	0,52792946	0,7437539	0,74109384	0,80572214	0,17163439	0,14083402	0,2161438	0,5646111	0,27978247	0,63194745	0,51419848
Nerve	0,22590603	0,033015822	0,29125448	0,10363667	0,4172679	0,55412273	0,39698424	0,31730098	0,36738192	0,34642025	0,22039546	0,97086648	0,001740133	0,89373627	0,99916538
Nerve	0,28973217	0,11607963	0,40552812	0,20811923	0,45750109	0,58704703	0,46334365	0,31952446	0,64365811	0,52025683	0,31500955	1,5382437	0,22721584	1,0157773	1,2113844
Nerve	0,26496107	0,095487659	0,37283139	0,1782677	0,34909032	0,5228444	0,41104818	0,28725777	0,66089145	0,50321029	0,49542258	1,0171771	0,38634367	1,240792	1,2875588
Nerve	0,40881406	0,083859938	0,41592935	0,29562148	0,56435961	0,82490912	0,66415168	0,74893174	0,72181249	0,50189606	0,17941824	0,8073619	0,13837067	0,89982599	1,0119251
Nerve	0,50911529	0,053028731	0,64459338	0,13876064	0,6398737	0,84961947	0,58393182	0,51941837	0,97030145	0,69750657	0,3730029	1,3489266	0,11635233	1,0574742	1,0718306
Nerve	0,41387569	0,092586411	0,21271987	0,086740757	0,5120886	0,66488333	0,64346512	0,79888674	0,23875053	0,19497298	0,27965672	0,49640488	0,16583169	0,55792756	0,73084724
Nerve	0,20516079	0,098189357	0,19037929	0,156677	0,4270081	0,49669292	0,37628473	0,31379705	0,51955984	0,44174554	0,32189291	0,97787482	0,19376859	1,0245892	1,0941154
Nerve	0,24622755	0,052987152	0,15550629	0,18345493	0,34333947	0,55862636	0,39677314	0,39745695	0,24022122	0,14802212	0,12887626	0,63881031	0,11764702	0,84025161	0,78021173
Nerve	0,30849251	0,083097964	0,28231981	0,15999577	0,39978064	0,60421116	0,53705094	0,29777427	0,34592877	0,24320864	0,21100015	0,88966678	0,089062232	0,92957449	0,9379408
Nerve	0,25768134	0,050286618	0,33645686	0,14503161	0,31528886	0,56150357	0,38314272	0,32144123	0,42965581	0,33880227	0,25551746	0,93030316	0,099133078	0,93302616	1,0350627
Nerve	0,23190155	0,13668569	0,17399661	0,18984047	0,3546222	0,38564239	0,54420666	0,53927713	0,063840994	0,2019918	0,2635831	0,5698762	-0,093039981	0,75178702	0,54343352
Nerve	0,17197788	0,10450669	0,21271095	0,10623164	0,31976158	0,41407547	0,34199346	0,30421082	0,43858257	0,343605	0,30229747	1,0518515	0,28725178	0,99317052	1,0428275
Nerve	0,17404075	0,09306822	0,33013443	0,085995733	0,32447813	0,46065592	0,33089639	0,33455284	0,53036547	0,45428254	0,25530493	0,91497169	0,2233069	1,1047585	1,3188978
Nerve	0,1806266	0,090918921	0,21767494	0,16210268	0,34353359	0,54079449	0,56596623	0,39800751	0,18889807	0,16671341	0,23590602	0,66099959	-0,009099537	0,60872948	0,5942321
Nerve	0,31819044	0,094991079	0,69444197	0,11842316	0,49574727	0,78123435	0,44111188	0,35512653	0,81447654	0,61784446	0,34517139	1,2446757	0,24238296	1,3107603	1,4792288
Nerve	0,39099438	0,13197543	0,55378758	0,25213881	0,55737109	0,80369806	0,41122638	0,43497798	0,71873391	0,58842937	0,28302306	1,1029322	0,19739512	1,2199491	1,3287998
Nerve	0,32544334	0,093005557	0,1603151	0,24758687	0,37612264	0,67164114	0,53984939	0,52351672	0,20639212	0,28209258	0,27864054	0,75829518	0,11771153	0,80550641	0,86033893
Nerve	0,37633168	0,12588986	0,52129869	0,19926984	0,50132154	0,62692553	0,41118231	0,27194645	0,74994834	0,55056533	0,25652545	1,0435494	0,13921652	1,3289942	1,4122293
Nerve	0,22135347	0,066246917	0,40802329	0,14715844	0,418346	0,64123948	0,4292158	0,35075343	0,63333745	0,50048365	0,22499135	1,094264	0,17809841	1,0193995	1,1602151
Nerve	0,2714179	0,042466531	0,27725081	0,077646189	0,37141438	0,58987118	0,38480333	0,30520336	0,48507386	0,35130259	0,27949027	0,78326108	0,15582909	0,88500421	0,99067117
Nerve	0,47117758	0,092748884	0,028551067	0,087486214	0,56852465	0,83481061	0,73777253	1,0188144	-0,10441871	0,12743172	0,082707466	0,29137412	0,03621157	0,19119631	0,42402132
Nerve	0,35479655	0,10050409	0,059479459	0,07941676	0,3445026	0,79157101	0,67022216	0,7363126	0,2712068	0,25821396	0,14724323	0,59988102	0,14071303	0,56374291	0,58589562
Nerve	0,22935842	0,058511157	0,26899847	0,10578452	0,3504605	0,40980603	0,37331246	0,28563821	0,36107371	0,28081036	0,28792166	0,9690352	0,22435324	0,87662827	1,0034975
Nerve	0,35897209	0,0797993	0,1533301	0,19604249	0,46660015	0,61498001	0,71410379	0,70574584	0,14273231	0,12685557	0,13185575	0,5442158	0,066629412	0,68033192	0,72187269
Nerve	0,14894886	0,012313561	0,14513445	0,065529874	0,32923019	0,51054265	0,40353889	0,35530445	0,29176492	0,27219223	0,28132237	0,68268236	0,062058218	0,75605964	0,80071044
Nerve	0,20017733	0,118759	0,44775767	0,14944125	0,37588613	0,52231238	0,30757063	0,17184069	0,61603912	0,49974362	0,25764189	1,1224178	0,17381629	1,1926317	1,3354466
Stroma	0,56614543	0,23505523	0,68496257	0,38051189	0,57078848	0,61219356	0,42060228	0,17947987	0,96357738	0,90529546	0,46808914	1,9007434	0,49063326	1,6263716	1,7351164
Stroma	0,24512699	0,061549756	0,35554597	0,12467612	0,29434579	0,51460102	0,35826768	0,41992002	0,46472182	0,46072759	0,3486114	1,4813227	0,60874219	1,4322043	1,3543873
Stroma	0,44610351	0,17649946	0,77798294	0,33683417	0,53623613	0,62359971	0,32988527	0,32483943	1,3574735	1,0600292	0,40567413	2,0097208	0,48334643	1,8815254	2,1340607
Stroma	0,18635874	0,1746772	0,19827497	0,16305501	0,25747919	0,34437424	0,30323945	0,23477548	0,53793697	0,35067638	0,22706115	1,0410612	0,082336213	0,96156029	1,0481734
Stroma	0,34350072	0,16660535	0,3043422	0,28237769	0,27756944	0,34020708	0,33234437	0,23887994	0,33002281	0,29893448	0,31400223	1,0427436	0,43001276	1,0960894	1,1753662
Stroma	0,55816243	0,27040603	0,8282934	0,5777415	0,57628168	0,57456076	0,36598008	0,3989985	1,2074074	1,1504503	0,4397278	2,2326214	0,34916092	1,8261922	2,1148156
Stroma	0,513978	0,14839597	0,86398758	0,5044217	0,58016269	0,63043034	0,41396969	0,34348277	0,99428342	1,0328821	0,2834403	2,1612959	0,42395775	1,6230437	1,7558334
Stroma	0,55472462	0,25518728	0,8173824	0,39794949	0,55073239	0,66566279	0,35959237	0,37036352	1,2337531	1,0350811	0,23400166	2,0897703	0,37182981	1,5428874	1,7316934
Stroma	0,41077852	0,2081758	0,77627009	0,489551	0,54089365	0,49932233	0,30262632	0,38152985	1,1954538	1,1678613	0,41820475	2,2689894	0,3567059	1,9761265	2,2981491
Stroma	0,40013349	0,10803127	0,66444357	0,25296154	0,52546636	0,64941816	0,36583473	0,30681557	0,9964259	0,81445634	0,26090189	1,8503077	0,23955258	1,3599945	1,5994668
Stroma	0,39537224	0,20563575	0,78738286	0,44911792	0,45050449	0,44100768	0,24495378	0,40482845	1,1295292	1,1027725	0,4110603	2,0688773	0,36384016	1,8199846	2,0441607
Stroma	0,28941199	0,1744115	0,55903278	0,23652289	0,37834323	0,51494023	0,28218791	0,19039448	0,75485401	0,64026191	0,44350341	1,4355846	0,32042217	1,2741835	1,4659462
Stroma	0,22559233	0,1514149	0,28050486	0,16154372	0,15894381	0,16297197	0,16563311	0,27011173	0,78516551	0,40212093	0,67741504	1,5909939	0,66128319	1,652849	1,7400834
Stroma	0,47614919	0,22032491	0,72376393	0,37012863	0,55523657	0,64893015	0,36004511	0,40962228	1,192946	1,0121084	0,41601008	2,3499264	0,42413492	1,7436095	1,9385102
Stroma	0,42579161	0,16837893	0,37993688	0,58873644	0,64797988	0,87453189	0,71504274	0,64185155	1,0848697	0,80404308	0,31222374	2,100711	0,24438432	1,4055557	1,3910373
Stroma	0,32685237	0,17533396	0,6054261	0,32281451	0,3550914	0,41804451	0,27358118	0,35851604	1,1209206	0,81199091	0,51960832	1,9030247	0,64040488	1,7971126	1,976426
Stroma	0,40833025	0,17173822	0,71710706	0,26051457	0,68584556	0,78439789	0,69215388	0,59805052	0,60410034	0,52845443	0,092427522	1,2584293	0,39501074	1,2448819	1,6087241
Stroma	0,52878809	0,24012884	0,73819949	0,39308097	0,50843732	0,58317327	0,37314211	0,32477992	1,2969904	1,1091376	0,39005011	1,9049455	0,42242002	2,0059526	2,3710817
Stroma	0,47143313	0,28617403	0,86908329	0,49206391	0,5097308	0,5892478	0,30940831	0,42128212	1,3222441	1,1741702	0,43319961	2,5307741	0,4123899	1,9137397	2,2945843
Stroma	0,34872592	0,12012795	0,65125847	0,31415352	0,45257359	0,60575846	0,25502858	0,3189413	1,1439605	0,84931447	0,46446201	2,2817549	0,50358825	1,7267252	1,9515897
Stroma	0,62293582	0,13521563	0,84366643	0,4401179	0,67743762	0,86705671	0,51223302	0,34120633	1,4612213	1,1735082	0,37625248	2,7670064	0,55779965	1,7727265	2,0464524
Stroma	0,33402177	0,16537962	0,67156857	0,18246883	0,43101819	0,65736084	0,30074236	0,21271098	0,98941231	0,91016226	0,35645344	1,6585161	0,35303766	1,5467717	1,819742
Stroma	0,2664008	0,24024174	0,45564797	0,2519482	0,24987981	0,39949278	0,27475765	0,33483525	0,98040616	0,69142117	0,51132688	1,4962634	0,56501094	1,6590206	1,8144348
Stroma	0,40788397	0,16991025	0,69314542	0,5391241	0,50383861	0,5122722	0,2831832	0,34686559	1,1507991	1,1055235	0,50262169	2,4205992	0,5237424	1,9713821	2,1919665
Stroma	0,4709757	0,30637656	0,76512594	0,52680719	0,56583943	0,62968597	0,35375657	0,39429175	1,1954713	1,055383	0,34372595	2,2764404	0,55669125	1,9053575	2,1597857
Stroma	0,25683727	0,11827105	0,5241768	0,26051732	0,34019862	0,41065548	0,23477391	0,26908011	0,95701799	0,75096762	0,44701708	1,795746	0,42265395	1,5977157	1,8542489
Stroma	0,56399472	0,32128204	0,99249781	0,49746854	0,5623397	0,64524425	0,35996204	0,36229443	1,410803	1,4621774	0,50941106	2,4942733	0,41603502	2,1972192	2,4166532
Stroma	0,34104293	0,15649632	0,65860682	0,40804102	0,42997419	0,56396004	0,25410462	0,25176465	0,96454799	0,89728207	0,36367734	2,232773	0,42460537	1,655284	1,8474624
Stroma	0,41783204	0,10854198	0,65668485	0,27516661	0,52283169	0,68013273	0,3383158	0,26721333	1,1794313	0,93235562	0,38241373	2,3144849	0,39444296	1,7223296	1,94797
Stroma	0,51548276	0,188043	0,86916915	0,36981645	0,60764055	0,72020021	0,39031484	0,31138166	1,2881784	1,0898284	0,4119039	2,2861224	0,49594039	1,7253366	1,9842895
Stroma	0,41619506	0,1201135	0,85059343	0,43692423	0,59723561	0,70099305	0,27138238	0,41323344	1,2819841	1,1602884	0,42630538	2,5439873	0,4384564	1,8200989	2,189463
Stroma	0,10733661	0,13119228	0,35993168	0,22500661	0,23708205	0,31848152	0,20811771	0,12777263	0,57476483	0,37969335	0,3956687	1,0774671	0,34172882	1,1725996	1,2670607
Stroma	0,40553845	0,21231648	0,75025548	0,41410254	0,48540483	0,49450326	0,26703282	0,29022476	1,1243799	1,0935296	0,34388937	2,1686295	0,38815814	1,9510514	2,3419443
Stroma	0,20287628	0,18831224	0,24451968	0,26148326	0,12165157	0,2154738	0,23355855	0,13699408	0,64782921	0,42955909	0,686232	1,3877666	0,4790341	1,3999438	1,4633449
Stroma	0,48687295	0,15400525	0,57355533	0,38926522	0,5555355	0,50197886	0,33404002	0,17724431	0,89572184	0,89659847	0,40561933	1,8247515	0,2881904	1,5992789	1,8854197
Stroma	0,29404635	0,20836573	0,56504207	0,32814224	0,35961672	0,44975243	0,29371277	0,33831231	1,0519517	0,81512988	0,53526653	1,9189426	0,58812192	2,0339121	2,1567468
Stroma	0,36071946	0,073060229	0,42050641	0,14685505	0,41775972	0,62637859	0,36706991	0,43433467	0,58632077	0,45221228	0,22471719	1,557539	0,10623787	1,1147411	1,2397044
Stroma	0,31408975	0,090871426	0,57870746	0,18523921	0,39203269	0,59688211	0,29344011	0,22431415	0,8408476	0,68801029	0,292073	1,6596316	0,28797549	1,3524284	1,5725314
Stroma	0,39780942	0,13295248	0,75234942	0,33203388	0,49512862	0,61057319	0,29874105	0,30124322	1,1164166	1,0528832	0,31931794	2,148043	0,37944059	1,8247552	2,1033581
Stroma	0,26823112	0,23863825	0,36168634	0,31894438	0,30669389	0,24514884	0,25930349	0,34293566	0,86700214	0,6387587	0,45598725	1,6060455	0,42125124	1,5514652	1,5431081
Stroma	0,60735272	0,17548315	0,73424411	0,40761611	0,57599985	0,68528327	0,49245542	0,25623894	1,4157293	1,0029147	0,44080795	2,5713267	0,39354246	1,5874053	1,7011764
Stroma	0,44865942	0,061420258	0,51120392	0,24844319	0,58681727	0,67546553	0,44722258	0,4026126	0,83366529	0,72814161	0,1439348	1,6684564	0,17283929	1,4015451	1,6612049
Stroma	0,41362604	0,14287579	0,570973	0,27975395	0,41745011	0,75048198	0,35787181	0,39584644	1,008615	0,88914037	0,25418831	1,8550886	0,31436691	1,6547111	1,8396378
Stroma	0,54394984	0,18549259	0,75444273	0,35804465	0,51218401	0,78054965	0,43522751	0,32367752	1,1197725	0,89949393	0,31996267	2,2595347	0,34003053	1,2212398	1,4967658
Stroma	0,43450103	0,1190486	0,81699924	0,35789642	0,58550826	0,86484565	0,36899079	0,30687143	1,1885012	0,8418137	0,33979166	1,9454965	0,28949312	1,343407	1,4828846
Stroma	0,40740369	0,22491498	0,6727164	0,34409154	0,44867572	0,5924735	0,32359987	0,29528406	1,07185	0,87800421	0,33090646	2,5217013	0,41411999	1,5418191	1,7729141
Stroma	0,62861097	0,30464275	0,96840879	0,49510947	0,59738288	0,79173334	0,55072285	0,49574455	1,3226106	1,0050553	0,38017725	2,2914237	0,28415835	1,6054771	1,7742625
Stroma	0,4067503	0,17978133	0,70266597	0,37178006	0,47332173	0,55783452	0,27222874	0,35290288	1,0698334	0,87617126	0,34205791	2,1360902	0,30071109	1,6112834	1,8183468
Stroma	0,35453873	0,14982005	0,66013435	0,32307201	0,43880946	0,56263191	0,32169718	0,20744997	0,95366811	0,7970162	0,39095197	2,1052673	0,44473634	1,6642121	1,8736617
Stroma	0,50684482	0,18964916	0,79178489	0,40952592	0,64037186	0,71245329	0,27554782	0,29825355	1,2403007	1,2281875	0,32939296	2,5736979	0,42579256	1,9396207	2,221341
Stroma	0,48490789	0,12026205	0,23438987	0,4203525	0,50942978	0,72263311	0,54103653	0,68832972	0,35057012	0,42344095	0,097846693	0,77054994	0,031175929	0,69649816	0,68675258
Stroma	0,65564158	0,13564607	0,59636045	0,35445265	0,61801558	0,83067435	0,5467589	0,60348668	0,85821152	0,86564022	0,39350045	1,6705557	0,23534614	1,5930083	1,9321518
Tumor	0,1667698	0,17998703	0,20905834	0,1159249	0,15487552	0,26846798	0,26857462	0,15769958	0,25088989	0,28081609	0,38313395	0,67304338	0,15342233	0,86131788	0,86247658
Tumor	0,11346785	0,17247768	0,17626357	0,23575851	0,15046241	0,29319278	0,34687693	0,18139174	0,4137151	0,18941085	0,49300294	0,88819852	0,3501887	1,1783795	1,1448604
Tumor	0,10177317	0,18255934	0,1892191	0,14978864	0,20639686	0,32462157	0,31332683	0,14835052	0,22969347	0,22185364	0,38834808	0,65765179	0,14492269	0,87612905	0,77364108
Tumor	0,12633055	0,21641819	0,17395857	0,22388903	0,19789085	0,35015583	0,26869195	0,16592577	0,32353631	0,25286823	0,28494761	0,49367369	0,077898021	1,016404	0,83895983
Tumor	0,18436812	0,13900275	0,18064642	0,18731401	0,21469407	0,32354078	0,37398026	0,20184277	0,26147506	0,23899927	0,30352069	0,51367836	0,17619174	0,86726904	0,74280683
Tumor	0,27966368	0,19607345	0,28681709	0,29242928	0,37532505	0,38349871	0,47854427	0,22133845	0,2140543	0,2563203	0,22713892	0,61521295	0,000669429	0,94594194	0,85797888
Tumor	0,10872296	0,14488361	0,1589211	0,13765569	0,122803	0,26713676	0,30572426	0,17789697	0,25372146	0,14471164	0,33472262	0,61475106	0,20097446	0,954212	0,89399046
Tumor	0,072924655	0,15176508	0,16631087	0,16960799	0,18408418	0,339568	0,28180189	0,18543663	0,35227476	0,18665168	0,36546505	0,81665897	0,20493822	1,1048296	1,0368014
Tumor	0,097827141	0,17020314	0,20544731	0,15725549	0,20506551	0,31370112	0,26545041	0,14123249	0,23393025	0,19371638	0,36089609	0,66601878	0,089965029	1,1177615	0,95646719
Tumor	0,11027749	0,13873007	0,13678853	0,15906984	0,16732072	0,27634628	0,26284935	0,17480453	0,20495681	0,16817497	0,34552058	0,63036543	0,11910882	0,81754554	0,83735893
Tumor	0,12858483	0,074368694	0,11080804	0,11373752	0,11905207	0,27046294	0,30975078	0,13249335	0,25844541	0,1538102	0,27936273	0,60278343	0,28770474	0,85673509	0,89836946
Tumor	0,1273921	0,10918315	0,12495339	0,21181348	0,17326656	0,23170087	0,32409185	0,13095482	0,2306597	0,19324725	0,28437375	0,57113998	0,17696059	0,89730049	0,86813058
Tumor	0,10981208	0,13086501	0,11174274	0,13196824	0,18949196	0,27916198	0,31865406	0,14149877	0,27049072	0,16709045	0,32384005	0,71171264	0,16797843	0,96620424	0,9578392
Tumor	0,052728006	0,15896702	0,14868513	0,11854777	0,1242605	0,19782723	0,22361468	0,12890573	0,31444383	0,19920716	0,30625903	0,78262125	0,185068	0,9252952	0,98338896
Tumor	0,091490924	0,14239475	0,15073478	0,10648441	0,17337404	0,20929948	0,31392798	0,1546781	0,28025533	0,11150038	0,37549914	0,63450102	0,18240759	0,84863764	0,89695137
Tumor	0,099907007	0,12220847	0,11897801	0,12910389	0,14302077	0,31077703	0,32637457	0,15763372	0,36719787	0,13654534	0,39757202	0,76062999	0,34222319	1,0009207	1,0665909
Tumor	0,083942691	0,11250551	0,18291987	0,14760325	0,16515025	0,28423647	0,29539203	0,15091126	0,23874911	0,20019544	0,34158909	0,77760936	0,17284124	1,0324917	0,91227082
Tumor	0,091110344	0,14911456	0,14721785	0,18152031	0,2035486	0,35727321	0,36634091	0,13851824	0,25086894	0,090605457	0,35777099	0,576287	0,02604461	1,0017416	0,80417542
Tumor	0,070957002	0,10657285	0,13330435	0,13806465	0,11999627	0,22212829	0,22995018	0,11233455	0,43712435	0,20273479	0,45051262	0,77814346	0,31339819	1,0060062	1,0488154
Tumor	0,06064223	0,1552931	0,18963523	0,1728959	0,13451838	0,23307011	0,23719427	0,15173135	0,36596539	0,24412632	0,43977701	0,78517666	0,27563883	1,0724572	1,0053723
Tumor	0,10981297	0,1468473	0,15729957	0,15435878	0,27083276	0,33800115	0,36910498	0,24088495	0,20212322	0,13907894	0,31249127	0,59983777	0,1035325	0,82404905	0,81965912
Tumor	0,098841043	0,099623379	0,10182353	0,13014305	0,12428888	0,22052928	0,25353408	0,14387642	0,34854255	0,21015593	0,45789277	0,85258163	0,33326821	1,0251374	1,011833
Tumor	0,097521594	0,17389806	0,13379435	0,11049367	0,16875412	0,2919804	0,28335411	0,12313404	0,29139821	0,18680327	0,35398009	0,65528562	0,12546526	0,90715163	0,82790423
Tumor	0,12722133	0,12004457	0,12834075	0,19874081	0,10575325	0,26006033	0,33094482	0,14903265	0,20452136	0,18607969	0,35177805	0,61128292	0,088381921	0,82676241	0,82080784
Tumor	0,11839575	0,13567227	0,14466766	0,18443979	0,15468597	0,23804891	0,30268527	0,10716964	0,27782668	0,13894662	0,28429207	0,65041466	0,18108081	0,87915237	0,84651121
Tumor	0,049260723	0,11039819	0,14135151	0,15487195	0,20083647	0,26263977	0,3054059	0,17214373	0,21249264	0,14314087	0,36809445	0,60258227	0,17030798	0,96341977	0,81283004
Tumor	0,14338847	0,1533493	0,11061	0,14376992	0,18228392	0,29605182	0,32508908	0,11438615	0,31075531	0,12728612	0,22590616	0,5788385	0,16372186	0,79366463	0,74570296
Tumor	0,071136497	0,15036616	0,17187323	0,095430923	0,12999458	0,21516713	0,21536052	0,16341593	0,27347249	0,17120864	0,36601956	0,73833372	0,091878274	0,95383447	0,9110354
Tumor	0,10468627	0,12594129	0,12102932	0,15305389	0,105825	0,2181755	0,22299493	0,14649774	0,26618944	0,22759496	0,35561808	0,80446205	0,17436396	0,85200258	0,95882276
Tumor	0,073374255	0,14113933	0,12053099	0,096679542	0,18111081	0,27878225	0,24753373	0,14328398	0,24654372	0,18093343	0,37214949	0,6210792	0,11780315	1,013409	0,87982755
Tumor	0,086840768	0,081635789	0,079660101	0,040353891	0,22299527	0,37798315	0,34925552	0,22897082	0,12182212	0,1096174	0,27617481	0,59042285	0,060210023	0,75994628	0,74160972
Tumor	0,12332698	0,099571251	0,097913886	0,13727864	0,21701559	0,35458636	0,38648222	0,18658327	0,18250496	0,14235308	0,28576204	0,55977127	0,25655951	0,89375168	0,8336523
Tumor	0,04394016	0,12409687	0,14129612	0,1560543	0,13357205	0,2846853	0,26381781	0,18732697	0,26666121	0,11697454	0,36002353	0,6776834	0,25140508	0,97116244	0,95522239
Tumor	0,11587321	0,095202451	0,096202948	0,10961776	0,11053666	0,29617498	0,32865759	0,20691188	0,26532879	0,14084773	0,31934212	0,53991247	0,28060041	0,83452431	0,76343864
Tumor	0,12278832	0,15592216	0,17539976	0,15384472	0,14208329	0,27813481	0,27538902	0,11694758	0,21534407	0,1369362	0,3198832	0,62300829	0,14966207	0,8445504	0,84549061
Tumor	0,17501735	0,10599894	0,15251754	0,16011198	0,21235363	0,36965312	0,45747749	0,16380905	0,34503545	0,16853472	0,44244536	0,84153163	0,41018877	0,9779293	1,0189716
Tumor	0,077129082	0,098427449	0,085950739	0,11660686	0,19112314	0,33900529	0,31541386	0,18966416	0,21379502	0,1548552	0,31385539	0,58286653	0,15272509	0,79687139	0,84165226
Tumor	0,15659903	0,13544489	0,10883185	0,11738285	0,2053807	0,38574689	0,37887003	0,17680765	0,19324552	0,13704268	0,34145945	0,59266208	0,032020123	0,7914681	0,76880138
Tumor	0,13772889	0,12845027	0,11125278	0,21510426	0,30134747	0,44626403	0,29863162	0,24689795	0,3113911	0,20722687	0,25987451	0,59402033	0,13086706	0,86744508	0,89988221
Tumor	0,079765474	0,096606242	0,13604301	0,046779286	0,17090814	0,27114898	0,25886394	0,15125995	0,2044867	0,10527774	0,30301011	0,53309798	0,14428996	0,73179173	0,7238563
Tumor	0,12200643	0,058454032	0,047984744	0,11976351	0,13534991	0,36767168	0,40628617	0,25151632	0,20496577	0,10410072	0,23690925	0,61957991	0,1799086	0,77516773	0,77858169
Tumor	0,043644468	0,089489353	0,13599999	0,13818251	0,14920666	0,26143446	0,30841739	0,14279357	0,21002172	0,17794977	0,37725677	0,66708485	0,20150772	0,90404754	0,84516679
Tumor	0,072965003	0,10891103	0,076770476	0,071573991	0,14516167	0,29426633	0,27660428	0,16818918	0,20742995	0,14270433	0,30002225	0,61557208	0,13276193	0,7782214	0,85999969
Tumor	0,14962139	0,11832687	0,16131358	0,15812912	0,1966076	0,31282266	0,28390297	0,14354773	0,1981925	0,15589692	0,34173966	0,60610148	0,14136829	0,86582014	0,8397396
Tumor	0,054653263	0,065045739	0,13098539	0,13785812	0,1639049	0,26926189	0,24793249	0,17439708	0,23953146	0,15858145	0,35133307	0,63919812	0,19834724	0,91765829	0,85020516
Tumor	0,15083159	0,13546608	0,20022092	0,18498757	0,18780658	0,23745104	0,30323548	0,097289823	0,20102313	0,27266636	0,3003374	0,68082732	0,098790653	0,9690443	0,91409071
Tumor	0,05307974	0,091071202	0,14817022	0,13362067	0,2129246	0,28609935	0,30779627	0,18622383	0,32876063	0,2547181	0,38057759	0,72003882	0,21366664	1,0452981	0,91858673
Blood Vessel	0,37841056	0,22251661	0,50812311	0,27413018	0,43529372	0,56908199	0,42570146	0,26351709	0,57530357	0,42821169	0,25482264	1,051645	0,17509191	0,88166581	1,0366877
Blood Vessel	0,39446394	0,16201194	0,52756754	0,2454251	0,42219876	0,51479776	0,41174365	0,21196327	0,56004452	0,51786226	0,23856652	1,1094288	0,047628744	0,86073874	0,98843088
Blood Vessel	0,51718797	0,20950033	0,61413879	0,26149364	0,47197222	0,63298852	0,33854697	0,46377387	0,8140535	0,69190338	0,16725405	2,1478334	0,14933499	1,0451881	1,1901854
Blood Vessel	0,51807286	0,3251242	0,59411854	0,3439774	0,53767513	0,75395139	0,4526985	0,23792894	0,51522765	0,53458512	0,11941957	1,1133752	0,024986602	1,0671367	1,1124359
Blood Vessel	0,35202355	0,24666898	0,46692156	0,31934895	0,34750241	0,49660617	0,31698726	0,30020186	0,58828779	0,48613905	0,25250117	1,6858864	0,093442802	0,91227586	1,0939874
Blood Vessel	0,47148012	0,28601944	0,55817576	0,31459032	0,39614306	0,58918651	0,35776306	0,19970164	0,63171278	0,47958053	0,18975337	1,0037649	0,15330546	0,92783625	1,047759
Blood Vessel	0,24431244	0,19633356	0,35004297	0,19847954	0,2437704	0,34137014	0,32977913	0,26494631	0,32019697	0,3139593	0,25137814	1,3793598	0,11026201	0,82596396	0,91560679
Blood Vessel	0,30151078	0,17530088	0,4246708	0,2126436	0,27787176	0,39748206	0,34712054	0,21990615	0,54219578	0,42773473	0,12473566	0,98360658	0,047088402	0,91164017	1,0671861
Blood Vessel	0,3376831	0,24216307	0,45856089	0,28272376	0,32160461	0,43580732	0,33000611	0,19559098	0,53376099	0,40751341	0,21117983	1,0335621	0,065998037	0,95184333	1,0550296
Blood Vessel	0,35417567	0,21486101	0,34203097	0,21600702	0,37479257	0,48440199	0,54036068	0,15564468	0,54277485	0,33057703	0,051777249	1,3654449	0,14741382	0,76500718	0,95511277
Blood Vessel	0,27333761	0,13261517	0,34546772	0,25771518	0,35311607	0,4336884	0,35980694	0,18705467	0,51106347	0,3886426	0,19187681	1,0252769	0,079130653	0,82752687	0,94109581
Blood Vessel	0,28170405	0,194341	0,34075352	0,2286442	0,37572595	0,50780556	0,5175359	0,12653747	0,37336457	0,29084945	0,24665729	0,9970464	0,086248003	0,88949107	0,8599477
Blood Vessel	0,24930875	0,17358568	0,4119602	0,19721595	0,36185883	0,46006086	0,37506435	0,28302426	0,63071284	0,38615173	0,23318608	1,5798416	0,086792179	0,84670982	1,0516686
Blood Vessel	0,27014363	0,12385669	0,30916187	0,24419724	0,32966919	0,40862375	0,44925822	0,22005518	0,40835382	0,36537367	0,18900824	1,0446574	0,16952126	0,83641408	0,91586018
Blood Vessel	0,34929563	0,22567876	0,49879956	0,22838052	0,25718351	0,44630297	0,36842147	0,27874076	0,59210908	0,44267482	0,22392022	1,608365	0,017565184	0,9669192	1,0982054
Blood Vessel	0,34622979	0,13306529	0,42985875	0,20448656	0,36215884	0,50750066	0,3706361	0,15180906	0,55066875	0,42222882	0,17733952	1,4093253	0,05452667	0,9229064	1,0383426
Blood Vessel	0,34987175	0,21961364	0,51821264	0,2658688	0,37600038	0,50608772	0,34954861	0,29213082	0,71313063	0,5213081	0,22090795	1,7097976	0,099801562	0,99360531	1,1676033
Blood Vessel	0,38472666	0,14669146	0,49580482	0,18803665	0,38313699	0,52962727	0,44070392	0,33808359	0,56898375	0,43613826	0,25711847	1,7393811	0,12982731	0,93059783	1,0775962
Blood Vessel	0,18095977	0,11070627	0,29327005	0,18721336	0,32575785	0,4617253	0,3106348	0,26940922	0,37690651	0,40127722	0,19918098	1,4929151	0,098780886	0,77627334	0,90865579
Blood Vessel	0,29544591	0,18497028	0,55311462	0,13635154	0,36046492	0,51491365	0,28967363	0,21256168	0,77575828	0,58396511	0,2317092	1,6102975	0,11994021	1,0480434	1,295933
Blood Vessel	0,25393734	0,090382862	0,33143876	0,31377201	0,41683953	0,55398381	0,43495407	0,41880019	0,59522108	0,41339421	0,20649223	1,9029587	0,1396043	0,94237857	1,1089397
Blood Vessel	0,39719144	0,11892404	0,69716907	0,23270587	0,42757835	0,70863653	0,43272639	0,48012334	0,82750777	0,65975126	0,28598915	2,5684209	0,27116712	1,1417572	1,4041365
Blood Vessel	0,3958936	0,1841056	0,68201992	0,22825537	0,45583344	0,63001655	0,36783886	0,30546839	0,73731799	0,66435612	0,24758002	1,5196852	0,14114656	1,1491063	1,2992502
Blood Vessel	0,49001666	0,15988788	0,70585353	0,28480662	0,52289907	0,78140484	0,40919179	0,38765897	1,04764	0,7972583	0,23567272	2,4818728	0,27831282	1,2067429	1,3441361
Blood Vessel	0,4149841	0,17549951	0,55019666	0,26942363	0,39785875	0,63817837	0,37693632	0,3361723	0,72665336	0,54361815	0,15098163	2,0761759	0,2110669	1,0323787	1,1105139
Blood Vessel	0,35447552	0,13507636	0,42890373	0,46340979	0,38053944	0,50597005	0,4294564	0,28751455	0,53365006	0,29252809	0,30261739	1,2525154	0,17006167	1,0701074	0,95950103
Blood Vessel	0,40492809	0,071412341	0,49553888	0,25409573	0,42598256	0,60640599	0,37519822	0,37669396	0,76261152	0,62332292	0,19093092	2,2424419	0,26488343	1,2514161	1,3483417
Blood Vessel	0,33465727	0,16820446	0,68501468	0,29946921	0,45486479	0,60573555	0,37302485	0,35629222	0,97184102	0,76409795	0,33606537	2,1081633	0,23652058	1,2781041	1,3996028
Blood Vessel	0,31111324	0,19477186	0,47561407	0,23459103	0,39210676	0,55328014	0,41847003	0,26508381	0,64820497	0,58178694	0,23732283	1,8141197	0,27057767	1,097436	1,2539296
Blood Vessel	0,20967383	0,17378055	0,35685366	0,18599617	0,29555332	0,46369162	0,31188896	0,30388881	0,43185215	0,28869501	0,21145709	1,5355715	0,13991715	0,87913853	1,0826517
Blood Vessel	0,48469369	0,17113506	0,70546704	0,3463747	0,52877994	0,68475383	0,34833774	0,51379806	1,1412966	0,80021567	0,25736158	3,0006787	0,28706524	1,3658441	1,5383584
Blood Vessel	0,46229922	0,19929159	0,58612914	0,21358041	0,47829321	0,67221225	0,38402107	0,42172413	0,86600342	0,67603499	0,26758012	2,1880835	0,16091677	1,185345	1,3069914
Blood Vessel	0,49286317	0,13327484	0,73696558	0,20505125	0,60973647	0,96825167	0,51849914	0,4452118	0,92241045	0,72462055	0,2755436	2,09988	0,17104666	1,1863539	1,3794215
Blood Vessel	0,31918184	0,073047711	0,41829422	0,21082796	0,40620001	0,64402541	0,41380111	0,43072957	0,56358072	0,45544498	0,19910264	1,7640806	0,14624997	0,86347549	1,1234411
Blood Vessel	0,36516999	0,15553704	0,47563036	0,21036847	0,43856082	0,59465254	0,41617669	0,43609347	0,64017131	0,577928	0,23577984	2,4730318	0,24237619	0,97699722	1,1412243
Blood Vessel	0,33689404	0,1816411	0,44819104	0,16624104	0,40909525	0,5862078	0,38716573	0,4753852	0,78414934	0,56812285	0,30431691	2,4968657	0,24844933	1,1916145	1,3011436
Blood Vessel	0,23510167	0,16867049	0,31698293	0,10715483	0,32203075	0,45589774	0,38174358	0,32380645	0,47177846	0,45708996	0,24292068	1,471966	0,19502547	0,99491786	1,0222949
Blood Vessel	0,22884098	0,11044363	0,37805541	0,22207866	0,31565837	0,57519791	0,42376945	0,38032191	0,578333	0,43944379	0,27505789	1,3269514	0,10881524	0,9449727	1,0103249
Blood Vessel	0,15408236	0,15568302	0,14945329	0,13720233	0,16163493	0,2890305	0,30262922	0,26734354	0,53887443	0,3217302	0,54716387	1,3901873	0,56387641	1,2412532	1,3561715
Blood Vessel	0,14826353	0,087615126	0,2567509	0,077532345	0,35860319	0,50685148	0,40064756	0,38177658	0,40718327	0,35324678	0,20394701	1,3471267	0,10274099	0,96111276	1,1481856
Blood Vessel	0,28306924	0,13918855	0,45783683	0,20561565	0,40977153	0,48507075	0,41868871	0,34708285	0,60906358	0,49251751	0,26817219	2,1419609	0,16783907	1,0497989	1,2432685
Blood Vessel	0,079655148	0,13078622	0,2000967	0,13849223	0,23098987	0,40613532	0,34815506	0,37029714	0,40976646	0,26492573	0,35550163	1,6883218	0,16068058	0,88787755	0,93224877
Blood Vessel	0,18317182	0,17010723	0,35767109	0,21921715	0,28150542	0,34046286	0,27800707	0,26684251	0,57229871	0,43574815	0,28439336	1,867163	0,21836834	1,0519098	1,1922335
Blood Vessel	0,18990647	0,20616258	0,26439721	0,17311187	0,22341404	0,26222729	0,28087031	0,21419423	0,42961092	0,34744333	0,25125469	1,4306043	0,15333447	0,94389003	1,0386505
Blood Vessel	0,14367905	0,085789581	0,29171244	0,13211028	0,17602428	0,37644949	0,28844786	0,20697849	0,49878983	0,36058749	0,38064392	1,682183	0,35188122	1,1732177	1,2073555
Blood Vessel	0,15464127	0,076718806	0,098348905	0,10669574	0,27904331	0,39208681	0,40780797	0,29746267	0,27574406	0,21236233	0,20135909	0,8771791	0,17540951	0,82296228	0,85276696
Blood Vessel	0,16607718	0,14721586	0,2110987	0,23365003	0,20754604	0,37066613	0,3238181	0,24384065	0,49677735	0,34532584	0,36029691	1,4400229	0,33840435	1,0995425	1,2811112
