# Supplementary material for: A pilot multimodal study of cervical cancer: Raman spectroscopy as a molecular fingerprint tool
Source: PLoS One. 2026 Jan 22;21(1):e0327286. doi: 10.1371/journal.pone.0327286 (PMC12826494; doi:10.1371/journal.pone.0327286)
Supplement: S5 Data — The first column reports the Raman shift (cm-1), followed by columns reporting the averaged Raman intensities of healthy and cancerous cervical tissues. Each spectrum represents the average of 200 spectra per tissue class, extracted over the 950–1850 cm-1 spectral range and normalized to unity (a.u.) at 1665 cm-1. (CSV) [file pone.0327286.s013.csv]

	Sick	Sick	Sick	Healthy	Healthy	Sick	Healthy	Sick	Sick	Sick	Healthy	Healthy	Healthy	Sick	Sick	Healthy	Sick
Raman shift [1/cm]	Intensity	intensity	intensity	intensity	intensity	intensity	intensity	intensity	intensity	intensity	intensity	intensity	intensity	intensity	intensity	intensity	intensity
1949,709	0,11279277	0,16099132	0,20709564	0,10767737	0,15561603	0,08910995	0,20276403	0,16016242	0,12512591	0,13629051	0,4364506	0,14856038	0,30342719	0,098569918	0,1009823	0,10019859	0,15885134
1947,982	0,12474018	0,18784337	0,23101454	0,129526	0,17303171	0,098354136	0,22912285	0,1594422	0,12806249	0,14182367	0,47080823	0,15449453	0,33020639	0,11996485	0,11606821	0,11698102	0,18408291
1946,256	0,11189203	0,16739905	0,19751435	0,10365302	0,15694586	0,089727758	0,19500059	0,14501721	0,11107471	0,12631798	0,40819254	0,13435775	0,28533335	0,097560189	0,093013058	0,094657872	0,15654863
1944,529	0,12404842	0,1757817	0,21679591	0,11661209	0,16807402	0,10010712	0,21740724	0,15624688	0,12163638	0,13776611	0,44020989	0,14982468	0,30637735	0,11228876	0,10587439	0,11384304	0,17431541
1942,803	0,11641907	0,16599307	0,20543371	0,10694201	0,16175191	0,094885151	0,20927739	0,14326972	0,11442733	0,12706916	0,39466766	0,13735667	0,26849813	0,10784898	0,098459751	0,10884932	0,16298061
1941,076	0,11208616	0,15772327	0,1960554	0,10761658	0,15825883	0,089545544	0,20481698	0,14535018	0,10896079	0,12567727	0,37821749	0,13273113	0,26632769	0,1021706	0,097661365	0,099612512	0,15717219
1939,35	0,11757617	0,16237	0,20208304	0,11613306	0,16562678	0,091626288	0,21885699	0,14766553	0,11643652	0,12986847	0,41016872	0,1341885	0,28829913	0,11075478	0,095559167	0,10722073	0,16394778
1937,623	0,13411647	0,18198693	0,22667777	0,13955174	0,18861535	0,10545309	0,23700878	0,16676185	0,13246972	0,14059096	0,47896598	0,17152953	0,33434617	0,13882669	0,11796129	0,13254764	0,18446125
1935,897	0,11070583	0,16509449	0,19354609	0,10030428	0,14972406	0,082895218	0,19947006	0,13568636	0,10684965	0,11897157	0,37614714	0,11911193	0,238387	0,08952271	0,093104383	0,087388002	0,14692643
1934,17	0,10893267	0,15663169	0,19505583	0,092782376	0,1416763	0,082593907	0,19631301	0,13483032	0,10098639	0,11648086	0,35729325	0,11766958	0,24475992	0,097069378	0,095648532	0,08545173	0,13959575
1932,443	0,10702688	0,15812878	0,19298295	0,089820214	0,14546227	0,077418163	0,18460937	0,13096437	0,10437255	0,11139123	0,34270061	0,11309521	0,24417196	0,085633306	0,0923464	0,086213365	0,14069475
1930,717	0,10472366	0,14884293	0,1794975	0,09431231	0,13599637	0,075860125	0,1694198	0,11827267	0,089425705	0,10257216	0,29823287	0,10741604	0,21279118	0,082421062	0,083822423	0,077117948	0,13145168
1928,99	0,10481746	0,15262025	0,18009191	0,10022816	0,14151024	0,079442569	0,17930469	0,12892835	0,098945603	0,11051376	0,34544557	0,12405144	0,2469602	0,089657119	0,089047212	0,085916994	0,13599516
1927,264	0,11009188	0,15380226	0,18377573	0,11169772	0,14639915	0,084560601	0,18768272	0,14209691	0,11147565	0,12377949	0,36991714	0,1357086	0,26804683	0,095373224	0,095714116	0,09476492	0,14967162
1925,537	0,10646592	0,14928199	0,17890568	0,09614193	0,14222874	0,082363555	0,18179869	0,12582355	0,10540068	0,11394967	0,34085271	0,1204361	0,24282414	0,094367498	0,088164701	0,091892261	0,14743306
1923,811	0,10498768	0,13607606	0,1696815	0,086470792	0,13213359	0,077191699	0,17482654	0,1269609	0,099811795	0,1150711	0,32524956	0,12015235	0,23273476	0,085056097	0,078144763	0,080215598	0,13607126
1922,084	0,10966192	0,15154352	0,19517188	0,1098566	0,14645498	0,082410001	0,19162201	0,12860029	0,099652612	0,10860513	0,32367608	0,12277336	0,23596708	0,10006049	0,089426192	0,090428539	0,14456524
1920,358	0,11494396	0,15582816	0,19039754	0,11036886	0,16296124	0,091839411	0,20839789	0,13110767	0,10238323	0,1218198	0,33367051	0,12716602	0,23241174	0,10851963	0,095960925	0,10006038	0,15826811
1918,631	0,10190554	0,14502596	0,17676503	0,077194724	0,12935201	0,076524703	0,1723043	0,11577241	0,092579707	0,10214426	0,3096329	0,10334967	0,22034673	0,087357541	0,081502203	0,07827453	0,1336312
1916,905	0,097167138	0,1460413	0,18097628	0,093298436	0,13006095	0,073773896	0,16565752	0,12070957	0,0946551	0,10836518	0,32275937	0,11805184	0,2254771	0,079202648	0,086675862	0,083639496	0,12961306
1915,178	0,098261717	0,1396133	0,17185246	0,08956663	0,12587562	0,070477336	0,16670219	0,12049645	0,094269062	0,1045447	0,32256448	0,11279077	0,21757266	0,078286225	0,083914572	0,075151387	0,12584534
1913,451	0,099598121	0,14107688	0,17897006	0,090499412	0,12940626	0,073875443	0,17441572	0,12039479	0,094638492	0,10354214	0,30186122	0,10818528	0,20935331	0,082620208	0,083010378	0,078914385	0,12237347
1911,725	0,10088283	0,13465105	0,16841523	0,090072549	0,13321961	0,076065247	0,17524512	0,11638582	0,090056743	0,10247806	0,2780466	0,10423438	0,2141116	0,085658126	0,077798755	0,084880125	0,12549834
1909,998	0,10080319	0,1402763	0,168878	0,088706142	0,13427524	0,073856171	0,16997531	0,11720242	0,090752769	0,10628242	0,27728712	0,10931073	0,20762275	0,08227272	0,082667472	0,077843988	0,12748609
1908,272	0,10367626	0,13443288	0,17116522	0,093595722	0,14574526	0,078325714	0,18914758	0,12487439	0,098765876	0,11423758	0,30104332	0,11320852	0,22209685	0,090573518	0,086696755	0,085656152	0,13756185
1906,545	0,098310392	0,13890015	0,17994139	0,091536726	0,1317873	0,075991893	0,17412076	0,12004607	0,093813678	0,10704153	0,30457639	0,11745451	0,23178159	0,085372105	0,086126114	0,078016572	0,12671082
1904,819	0,098623525	0,14396924	0,1855839	0,090869126	0,14157595	0,074266966	0,17951221	0,12832279	0,097597478	0,11036457	0,29365604	0,11780348	0,21423335	0,081008535	0,085583919	0,078354455	0,1337819
1903,092	0,09198298	0,13059996	0,16450705	0,088860698	0,11856089	0,06563311	0,15214144	0,10986633	0,086523844	0,099792048	0,26655841	0,098537086	0,18609447	0,072982261	0,074622761	0,0717723	0,12124263
1901,366	0,092101607	0,13650823	0,17079401	0,093117046	0,12601304	0,067035032	0,16258046	0,11344492	0,089616212	0,10177053	0,26864775	0,10440238	0,19951867	0,071054138	0,080627484	0,068655007	0,12783729
1899,639	0,093484723	0,13824283	0,16863715	0,086109156	0,115564	0,067823177	0,16346327	0,11148041	0,086522602	0,10003355	0,2714405	0,10521612	0,19886844	0,074787147	0,081323344	0,065579596	0,12253657
1897,913	0,0942693	0,13505313	0,17692245	0,094548508	0,11988974	0,068071233	0,16189838	0,11450626	0,088938138	0,10101734	0,27123407	0,10943126	0,1998172	0,070875323	0,082957179	0,068902741	0,11733155
1896,186	0,094193984	0,13751137	0,17180528	0,08447267	0,12368762	0,069462856	0,16502534	0,11290977	0,088220216	0,10682564	0,27300989	0,10675281	0,19728656	0,074242957	0,081542505	0,071755644	0,12475153
1894,459	0,09636397	0,14358031	0,17963778	0,09574028	0,13008206	0,076288445	0,17961879	0,12345082	0,093588221	0,11080141	0,28722534	0,11661004	0,21253189	0,085386259	0,088547152	0,079163565	0,13924236
1892,733	0,10377305	0,16360574	0,20016948	0,11796077	0,15505903	0,08461013	0,20826099	0,13855497	0,10943164	0,12049163	0,35224157	0,13431526	0,260691	0,10141508	0,10488725	0,098101594	0,14985994
1891,006	0,099911524	0,15222463	0,1904948	0,1111144	0,13604811	0,076747098	0,18151682	0,13258438	0,10149802	0,11104009	0,32603181	0,131274	0,24744902	0,091231854	0,090778233	0,087379632	0,13486676
1889,28	0,11238372	0,15854525	0,20712849	0,10268401	0,15745756	0,086390781	0,20795036	0,13502792	0,10207688	0,12044298	0,32202529	0,12333482	0,23651206	0,10579815	0,096782724	0,10156218	0,15524729
1887,553	0,11039047	0,15988592	0,2091451	0,11549897	0,15595472	0,085487213	0,19628919	0,14005766	0,11008384	0,12125537	0,35653126	0,14077198	0,26386205	0,10473276	0,10593378	0,096799761	0,14487799
1885,827	0,10923694	0,1599814	0,19782971	0,12298953	0,15009484	0,081680577	0,19109324	0,1278529	0,1036905	0,11801253	0,33776188	0,13265593	0,24008206	0,10079738	0,10005507	0,09102724	0,13966727
1884,1	0,11010815	0,16811565	0,21132127	0,12059197	0,16203064	0,086958704	0,2113941	0,13688112	0,10885245	0,12260039	0,34806327	0,13220533	0,25792903	0,11217209	0,10552909	0,10586469	0,15575011
1882,374	0,11287855	0,17274526	0,22007785	0,12971482	0,17135031	0,094221668	0,22133512	0,14558052	0,10925015	0,12658978	0,35797256	0,13640017	0,26900959	0,11958434	0,10732682	0,11116017	0,1658037
1880,647	0,11132719	0,17050471	0,22199393	0,13273912	0,169842	0,094957159	0,22200228	0,14933079	0,11450013	0,12624701	0,38582812	0,14899429	0,29205802	0,11604964	0,11001382	0,11053856	0,16598476
1878,92	0,11040844	0,17147586	0,22450384	0,12598564	0,16937115	0,09323128	0,21304518	0,14558319	0,12087362	0,12276778	0,39452703	0,14594278	0,29367019	0,11638124	0,11105436	0,1125858	0,16485328
1877,194	0,11833234	0,18115973	0,23328813	0,12941719	0,18011003	0,097364883	0,23742093	0,14491492	0,11166964	0,12959131	0,4084277	0,15292383	0,2916205	0,12806106	0,11413598	0,12442544	0,17563079
1875,467	0,10710297	0,16930244	0,20905936	0,1180326	0,16627432	0,089303461	0,21425245	0,13908783	0,11561724	0,11959828	0,3929718	0,14209309	0,27738817	0,11514088	0,10636519	0,11594615	0,16223261
1873,741	0,10643631	0,16324754	0,19847488	0,1293691	0,16617999	0,090370094	0,22223081	0,13762698	0,11300297	0,11762903	0,37722462	0,14785496	0,28328899	0,11811088	0,10963494	0,11468487	0,16146191
1872,014	0,10639994	0,17095522	0,21201475	0,12446587	0,157661	0,08791782	0,21123301	0,14617069	0,11416096	0,11873438	0,38561666	0,15308868	0,29944625	0,11544182	0,10570074	0,11402492	0,15993777
1870,288	0,10321574	0,16400963	0,20046956	0,12731867	0,15715792	0,086546475	0,20826519	0,14165425	0,107796	0,11767551	0,36160995	0,14595784	0,2726293	0,10940205	0,10284827	0,105516	0,1524696
1868,561	0,10946424	0,16999895	0,20209463	0,1361686	0,1713455	0,095252217	0,22668267	0,1440366	0,11361492	0,12223649	0,40343112	0,15023679	0,29279199	0,12564979	0,10904347	0,11331222	0,16114131
1866,835	0,11251635	0,17472049	0,2198951	0,13790957	0,17318424	0,097649092	0,23000851	0,14931579	0,11389303	0,1247078	0,41630737	0,15317959	0,31472127	0,12917257	0,11627652	0,11662283	0,16626199
1865,108	0,12055882	0,18876926	0,23907163	0,14195951	0,18061264	0,10013711	0,2369395	0,15933329	0,12366281	0,13571673	0,44977034	0,16574076	0,33507175	0,13020037	0,11941967	0,12675938	0,17472602
1863,382	0,11069815	0,17741257	0,22409142	0,12995676	0,17601019	0,094166702	0,22921923	0,15757696	0,12452823	0,1369702	0,43980462	0,1559701	0,33066109	0,12742383	0,11433544	0,12211919	0,16943184
1861,655	0,10766652	0,1748204	0,21830655	0,12956018	0,17562025	0,095220579	0,21834319	0,14908677	0,11930323	0,1251533	0,42816632	0,15289855	0,31682309	0,12351609	0,11119531	0,12072567	0,16086538
1859,928	0,099906359	0,15266936	0,19841058	0,11158943	0,15762609	0,087967807	0,19333858	0,13518684	0,10468378	0,11640122	0,37170496	0,1330854	0,26571789	0,1046522	0,098580908	0,10380698	0,15209695
1858,202	0,10350874	0,16289639	0,20817961	0,10940902	0,15894205	0,08653473	0,20335507	0,13818541	0,1156044	0,12276751	0,37804	0,13530718	0,26556834	0,10970287	0,096368225	0,10793229	0,15426843
1856,475	0,1108688	0,18231933	0,23276292	0,13101817	0,17399558	0,093878581	0,22700123	0,15271479	0,12187986	0,1196667	0,43766972	0,15818182	0,31618958	0,13052894	0,11403882	0,12182035	0,15798164
1854,749	0,095612383	0,16115592	0,20544965	0,1075548	0,14457379	0,081954387	0,19901748	0,13544562	0,10588763	0,11133114	0,37921111	0,13243679	0,27280183	0,1043156	0,098651068	0,10138348	0,14717904
1853,022	0,093691682	0,15172472	0,19641559	0,1037239	0,14453081	0,07908157	0,19435516	0,12526803	0,099744042	0,11043682	0,3647195	0,12817388	0,25511229	0,095614104	0,093811942	0,095419146	0,14246557
1851,296	0,093143193	0,15159976	0,18803553	0,09944513	0,14826212	0,081181367	0,19206943	0,12691339	0,10157318	0,1091402	0,35191118	0,13296745	0,25674012	0,099731671	0,093015232	0,098831906	0,14166027
1849,569	0,090899106	0,1521342	0,18962178	0,10429762	0,1493492	0,07981168	0,19567974	0,1242483	0,099328049	0,10647873	0,35243475	0,12532403	0,25383577	0,10035034	0,090578458	0,094860486	0,14084316
1847,843	0,090070417	0,1477755	0,19328925	0,10299085	0,14216441	0,076736946	0,18848336	0,1283512	0,1032275	0,11068019	0,36279039	0,12922408	0,25970715	0,094116987	0,089832125	0,091443108	0,14028234
1846,116	0,094990868	0,16342797	0,20862571	0,11781893	0,1635831	0,084186782	0,19809568	0,13869053	0,11368128	0,11841658	0,38923904	0,14519758	0,29555118	0,11361838	0,10197957	0,10400475	0,1523586
1844,389	0,087280264	0,15620977	0,19238357	0,10458234	0,13950796	0,074052701	0,18294797	0,1241477	0,095136329	0,10460615	0,3585515	0,13088402	0,26162076	0,10121837	0,092549537	0,090741	0,1305869
1842,663	0,099087964	0,16109556	0,19707655	0,12168814	0,15856063	0,085377909	0,21030141	0,13396365	0,10751446	0,11120013	0,39859738	0,13947795	0,29268282	0,11362118	0,10000175	0,10594718	0,15128069
1840,936	0,094477053	0,15482862	0,19469428	0,11717596	0,14757759	0,083170272	0,19901601	0,13759128	0,10960619	0,1137634	0,39825932	0,14689359	0,28691696	0,10732519	0,098613949	0,10410781	0,14419421
1839,21	0,095906087	0,15488229	0,20242275	0,11415279	0,15240173	0,085469745	0,2007212	0,13060166	0,10038298	0,11073738	0,35966866	0,13166696	0,25883839	0,10799342	0,09674783	0,10254577	0,14504449
1837,483	0,086167394	0,13465325	0,17242661	0,1101927	0,13483473	0,076911235	0,1831796	0,12911221	0,095566546	0,11276316	0,36264742	0,12776123	0,27373148	0,091474099	0,081976525	0,090669158	0,13748972
1835,757	0,092365142	0,15179414	0,1999615	0,1149075	0,15696283	0,08737887	0,20674782	0,13606025	0,10830444	0,11927619	0,4083342	0,1376208	0,30354338	0,11518747	0,094278217	0,10536965	0,14843254
1834,03	0,087601989	0,14654508	0,19265422	0,096176201	0,14501374	0,080282792	0,192413	0,12730476	0,10687024	0,10591305	0,36982506	0,12671512	0,26784191	0,10295738	0,089775587	0,098771217	0,13962337
1832,304	0,079616746	0,13537779	0,16266348	0,087034808	0,12863851	0,069202586	0,17201854	0,11932856	0,099130048	0,10258647	0,33574996	0,11564987	0,24619256	0,084889188	0,08245467	0,080857881	0,12817082
1830,577	0,085434119	0,1477749	0,18307158	0,1062008	0,14084881	0,076942981	0,18736652	0,12873159	0,10021343	0,10643272	0,37084109	0,13014002	0,26771548	0,10046514	0,090433846	0,095003749	0,13824232
1828,851	0,081532466	0,14452447	0,17734547	0,1102007	0,13461022	0,073302349	0,17662436	0,12252063	0,092683081	0,10390597	0,34247199	0,12414406	0,24450077	0,094507321	0,084623571	0,090274445	0,1341585
1827,124	0,08194076	0,1432355	0,18356817	0,11116049	0,13763337	0,074454026	0,1862537	0,12577877	0,095419327	0,10867606	0,335535	0,12480015	0,23492781	0,090477874	0,082774171	0,092694512	0,13257323
1825,397	0,082884867	0,14354442	0,19124043	0,10803813	0,13049468	0,072803914	0,17933705	0,12709736	0,09830736	0,10645467	0,36355138	0,12599665	0,26387933	0,098085687	0,090615374	0,090755511	0,12589067
1823,671	0,07094636	0,13228715	0,16977397	0,078363806	0,12185896	0,064895409	0,15856587	0,11332809	0,089937868	0,098463372	0,31776615	0,11298471	0,22812418	0,076788321	0,078655918	0,073406889	0,12165814
1821,944	0,064975834	0,11765222	0,1558176	0,081449855	0,11028255	0,062072628	0,15390308	0,10888001	0,082492296	0,097561733	0,30431094	0,10473862	0,22478262	0,068895306	0,07136886	0,066060766	0,11136426
1820,218	0,067944082	0,11985435	0,14914413	0,078521582	0,11436284	0,058812866	0,15125469	0,11020451	0,082240562	0,092623764	0,28008557	0,10113156	0,20548435	0,068676313	0,071189371	0,067319739	0,10902012
1818,491	0,064124284	0,11220717	0,14364539	0,07656591	0,10929513	0,053234559	0,13512348	0,10903135	0,079450291	0,092217164	0,27557305	0,099284953	0,19590277	0,064005223	0,063913998	0,064006214	0,1034159
1816,765	0,065880094	0,11596315	0,14580009	0,082576733	0,10571886	0,05429682	0,14502101	0,10424253	0,079020532	0,091290627	0,2804775	0,098994836	0,20725467	0,065850141	0,067256708	0,063001932	0,10469594
1815,038	0,075898283	0,13193303	0,16215854	0,091164645	0,12451806	0,063867073	0,16970476	0,11239331	0,088972708	0,096799029	0,30847018	0,10807153	0,22813163	0,086696857	0,074033378	0,076179366	0,12225444
1813,312	0,077232073	0,13270022	0,16773401	0,09411948	0,12126323	0,065779671	0,16826575	0,10932796	0,084129113	0,095081755	0,3005419	0,10414154	0,2191372	0,089423086	0,075364007	0,078401194	0,11823586
1811,585	0,07424205	0,1307733	0,17135412	0,092644366	0,12295243	0,06898083	0,16367516	0,099446581	0,077024738	0,089785842	0,27057689	0,098202763	0,19158729	0,080161921	0,073885681	0,077717	0,12161861
1809,859	0,072706434	0,12627411	0,1672301	0,089015382	0,12187502	0,069632735	0,15885705	0,1013902	0,073784513	0,089466782	0,25761705	0,089734063	0,18426411	0,077360253	0,067792287	0,07289977	0,11257567
1808,132	0,06107629	0,10678176	0,13421858	0,055867461	0,097265914	0,053177991	0,12893283	0,092134533	0,069318121	0,082997922	0,23629615	0,07909314	0,16491386	0,061809223	0,055166655	0,055051532	0,092515364
1806,405	0,075610296	0,12962167	0,15195001	0,095563297	0,12696673	0,067494896	0,15541151	0,10863057	0,078717942	0,094903662	0,29552568	0,10470648	0,20081332	0,093738304	0,074330791	0,084838719	0,1225832
1804,679	0,077376694	0,12859327	0,16195807	0,099726096	0,12285568	0,06695343	0,1662217	0,10654333	0,081762869	0,0931618	0,28861413	0,096987587	0,2114633	0,086803939	0,073982735	0,086833149	0,12456864
1802,952	0,068323791	0,11818884	0,15002537	0,084284525	0,10791283	0,057672489	0,14422529	0,089699166	0,07019946	0,080896352	0,25148881	0,081607984	0,17771308	0,073893604	0,065316966	0,073288583	0,10970165
1801,226	0,061813821	0,11374619	0,13951031	0,074180883	0,099865627	0,054625919	0,13750377	0,08940491	0,067684027	0,079375681	0,22690302	0,078662632	0,16085904	0,063942436	0,062043927	0,060047527	0,098378653
1799,499	0,064588966	0,12768103	0,14996193	0,083930016	0,10882082	0,055881012	0,13728284	0,091629766	0,070028375	0,081044689	0,23523354	0,082959013	0,17019918	0,070271155	0,071297116	0,064986754	0,10337059
1797,773	0,070310744	0,11939161	0,15473086	0,082818052	0,11668701	0,061050923	0,14758686	0,094613611	0,08004402	0,085705581	0,25035441	0,088843639	0,17649662	0,083908283	0,070955819	0,07352462	0,10994608
1796,046	0,0688541	0,11305334	0,14768724	0,08066539	0,11290446	0,06252401	0,15194654	0,098299893	0,077256873	0,086492194	0,24251989	0,085911298	0,17943683	0,081574985	0,070856909	0,072158156	0,10565939
1794,32	0,063053283	0,11352098	0,14843905	0,086728446	0,10649662	0,05575646	0,14029713	0,093862091	0,070898687	0,080392336	0,22666576	0,08188732	0,17330811	0,071157721	0,066179494	0,066984772	0,096388246
1792,593	0,076376613	0,12502831	0,16179141	0,094269667	0,12339414	0,06594133	0,16427528	0,10677063	0,082146073	0,093741567	0,26811116	0,10612678	0,1997647	0,092666983	0,078479232	0,081646155	0,1173569
1790,866	0,06316354	0,109507	0,12815224	0,072570502	0,10289846	0,054084512	0,1288207	0,08777662	0,075996834	0,085765255	0,23700988	0,088212238	0,16881268	0,068933247	0,061873568	0,055504445	0,098070852
1789,14	0,074882671	0,11851393	0,15278894	0,094928263	0,12813897	0,066976577	0,15999556	0,11118457	0,079050281	0,094863676	0,25149043	0,097305984	0,19453573	0,084891663	0,079038954	0,077490226	0,12118425
1787,413	0,070700887	0,11140668	0,14814152	0,083729729	0,112247	0,0621425	0,14743121	0,097270991	0,070262729	0,081120189	0,22075059	0,082042346	0,16960906	0,080717516	0,071540295	0,065522139	0,11022766
1785,687	0,065913632	0,10454921	0,14008775	0,084738888	0,10608546	0,058379752	0,13689491	0,092593294	0,072204597	0,079416156	0,21788951	0,085372821	0,1641138	0,071892535	0,064782531	0,0577536	0,097205491
1783,96	0,072936859	0,12373822	0,15842972	0,082394962	0,12005308	0,065706515	0,15533655	0,099499311	0,074147486	0,083240998	0,23855032	0,092134588	0,17489638	0,084602153	0,074382598	0,071882288	0,10771303
1782,234	0,076417854	0,1285689	0,15982794	0,090027261	0,13026693	0,070442204	0,16683931	0,10604959	0,083401186	0,093017877	0,27261449	0,10417649	0,20439225	0,093501611	0,079829054	0,083065003	0,11576423
1780,507	0,076696946	0,12974225	0,16337646	0,10042612	0,12793938	0,073312997	0,1668792	0,09969133	0,082227504	0,094740266	0,26896231	0,10680608	0,20206307	0,098462403	0,082386	0,087078644	0,12041133
1778,781	0,077370307	0,13307565	0,17085587	0,092745386	0,12740898	0,070838349	0,16614663	0,1061483	0,079321378	0,096191251	0,27473708	0,10997811	0,20406359	0,099926779	0,080046903	0,08283381	0,11462165
1777,054	0,084211775	0,14381129	0,18337686	0,10753241	0,13383892	0,074977285	0,17724692	0,11563219	0,087265398	0,10415155	0,29155274	0,11964569	0,22079259	0,10112061	0,091567113	0,088520499	0,12424409
1775,328	0,068045018	0,12412245	0,16647811	0,090928826	0,12388126	0,067829356	0,16771764	0,11193611	0,085667594	0,094774329	0,290591	0,11204263	0,21109324	0,089405617	0,08150901	0,076450451	0,11499373
1773,601	0,078941752	0,13729967	0,18580421	0,10752094	0,13110292	0,070647443	0,16974261	0,10799428	0,087122898	0,094715825	0,27787989	0,11296688	0,20999583	0,10149943	0,089362694	0,084827597	0,12408935
1771,874	0,076041283	0,13085132	0,17256151	0,10249284	0,12564709	0,072408491	0,17529289	0,099972736	0,081581318	0,087892444	0,27036546	0,1033697	0,19760256	0,10069437	0,08484449	0,081192964	0,1246753
1770,148	0,0840272	0,14191175	0,1824268	0,1055229	0,13675415	0,077455897	0,18846371	0,11074665	0,088367476	0,094916717	0,28441853	0,11133244	0,21212871	0,1055715	0,089227189	0,089930443	0,13643587
1768,421	0,076434049	0,12958049	0,16114644	0,10562495	0,12250552	0,06627042	0,16876164	0,10290431	0,079538576	0,089381669	0,26796358	0,10725856	0,19538039	0,09059748	0,082798889	0,078607294	0,12044425
1766,695	0,07980578	0,13170282	0,16155036	0,1063535	0,12909655	0,069779826	0,17500355	0,1045169	0,083193029	0,093409791	0,26842332	0,10435934	0,20277365	0,10010796	0,080954083	0,084713628	0,12255475
1764,968	0,084724864	0,13256788	0,1699003	0,10220252	0,13571822	0,076216977	0,17607748	0,10522143	0,084361975	0,092602824	0,27551699	0,11011321	0,20765264	0,10272462	0,0838432	0,091192986	0,1256512
1763,242	0,084520035	0,13239985	0,17220887	0,092760275	0,14011283	0,076000447	0,17536232	0,10126782	0,080799748	0,089333683	0,26052835	0,099508668	0,19439364	0,10040699	0,079737941	0,093590578	0,12383361
1761,515	0,085652859	0,13097696	0,16810576	0,099504182	0,13096921	0,075649582	0,17818485	0,10239267	0,080106475	0,090416598	0,27329811	0,10077378	0,20112795	0,1026223	0,083956979	0,089375632	0,12366085
1759,789	0,088894501	0,14457976	0,17939794	0,11539527	0,13863719	0,079068454	0,19168214	0,11129462	0,087139862	0,094648339	0,30025786	0,11862981	0,22056259	0,11555107	0,090843385	0,095767851	0,13257663
1758,062	0,082259744	0,13547661	0,16395469	0,097882808	0,12715077	0,070284446	0,17181171	0,10843423	0,084125234	0,08921797	0,27651401	0,11329344	0,21086014	0,097230641	0,083987965	0,082629144	0,12216714
1756,335	0,078625129	0,11703156	0,15247309	0,08953986	0,12436521	0,068637374	0,16262416	0,092075147	0,070765411	0,078530732	0,22827645	0,088329877	0,17461386	0,093135424	0,075408033	0,075196004	0,11574724
1754,609	0,084328374	0,12870605	0,15965394	0,1122692	0,12726432	0,071145253	0,16061165	0,097989156	0,08294551	0,084635546	0,23462538	0,099030184	0,18619694	0,10085011	0,091342779	0,080538432	0,12228762
1752,882	0,081560476	0,11815376	0,16457235	0,090078075	0,12389056	0,071114714	0,15824283	0,091721121	0,074236808	0,082755972	0,23205317	0,084497859	0,1648276	0,091203723	0,082181728	0,077269736	0,11915164
1751,156	0,087132278	0,12692609	0,16535418	0,098386416	0,13157966	0,074314337	0,1766935	0,10275991	0,080909723	0,091340497	0,22717583	0,091452805	0,18468984	0,1077019	0,088933314	0,088919783	0,12741697
1749,429	0,084613318	0,12317241	0,16464455	0,0974237	0,1256759	0,073556643	0,15695476	0,096044796	0,077071607	0,08817834	0,21301991	0,096889194	0,1686565	0,10011643	0,087641235	0,082559483	0,11995961
1747,703	0,095288924	0,14705629	0,17895248	0,11645825	0,14250863	0,084729467	0,19211871	0,11495929	0,092290017	0,1032955	0,28737544	0,12162848	0,21688589	0,11999608	0,10126565	0,10183128	0,13404852
1745,976	0,094666324	0,14017452	0,17143202	0,1116966	0,13348534	0,08044789	0,18096723	0,11049028	0,093545751	0,097055256	0,26919486	0,11034195	0,20144823	0,11448539	0,10229377	0,094964436	0,133168
1744,25	0,10021256	0,13652263	0,17939851	0,11341011	0,14326169	0,083012037	0,1848584	0,11176841	0,093224797	0,098536638	0,26491859	0,11193377	0,20795601	0,12332059	0,10488526	0,097267091	0,13747472
1742,523	0,098815174	0,13464567	0,1711579	0,10317788	0,13922427	0,079586827	0,17738466	0,10621715	0,087599554	0,096999594	0,24597538	0,10466239	0,18437998	0,12010215	0,10557408	0,095076665	0,13357606
1740,797	0,10625126	0,14251336	0,18161362	0,11754763	0,15238933	0,089856308	0,19247833	0,11698116	0,10271629	0,10618156	0,27712793	0,11571105	0,21112471	0,13385684	0,11539313	0,11134838	0,14813624
1739,07	0,10695371	0,14861633	0,18813959	0,13174065	0,15027674	0,093701397	0,19463133	0,12106151	0,10532334	0,11278222	0,27039764	0,11552565	0,21421683	0,13339079	0,11779817	0,1155956	0,15848773
1737,343	0,09945514	0,13556303	0,17224932	0,11922331	0,13918158	0,087751975	0,17546867	0,11893296	0,099634692	0,10788965	0,25606347	0,11231666	0,20177834	0,1184829	0,11134315	0,10217228	0,14690444
1735,617	0,10759829	0,15144014	0,18129058	0,11954606	0,15188772	0,092397799	0,18182613	0,11490602	0,10074835	0,11382471	0,27362019	0,11753941	0,22238194	0,14018758	0,12265319	0,11112768	0,1534373
1733,89	0,10347409	0,14474113	0,17950254	0,11732818	0,13582305	0,090677672	0,17512221	0,11887517	0,096145959	0,10543496	0,2233416	0,11329499	0,19356655	0,13041619	0,11832303	0,106656	0,14593915
1732,164	0,10582979	0,13089694	0,17006658	0,11291507	0,13330503	0,093635706	0,17103784	0,11408799	0,099353029	0,1088331	0,21185031	0,11208966	0,17215354	0,12363289	0,11689615	0,10794694	0,14840941
1730,437	0,10773739	0,13764514	0,16963575	0,11017702	0,1381544	0,0963047	0,17973348	0,10749676	0,093927232	0,10794742	0,21144793	0,10519719	0,16539299	0,13426302	0,11980598	0,11092311	0,14931845
1728,711	0,11252065	0,14771895	0,1790227	0,11893864	0,15308012	0,1025095	0,17726841	0,11839393	0,10500742	0,11770886	0,26236024	0,12201581	0,19688601	0,1464536	0,12746294	0,11422037	0,15487819
1726,984	0,11571282	0,14926529	0,17945812	0,12624291	0,14758001	0,10604054	0,17844848	0,12315821	0,10826649	0,1193614	0,2416776	0,11853436	0,19074482	0,14300339	0,1277121	0,11540249	0,15220934
1725,258	0,12331545	0,15465352	0,18537463	0,12904508	0,15163029	0,11146166	0,18420399	0,12529008	0,11049356	0,11651638	0,21717834	0,1116999	0,17825429	0,15375009	0,12966287	0,12238914	0,1636096
1723,531	0,12777843	0,15911479	0,19262676	0,13059596	0,15252192	0,11041287	0,18391463	0,12510938	0,10423427	0,11993163	0,22264044	0,11064509	0,18168548	0,15980517	0,1297823	0,12080533	0,16548026
1721,805	0,12927679	0,15683068	0,18392512	0,12715059	0,14502898	0,11089184	0,18339115	0,12101882	0,10268488	0,12279529	0,21371674	0,10908568	0,16720825	0,15569023	0,13155155	0,12030077	0,167099
1720,078	0,12736087	0,14661053	0,17835205	0,13708003	0,13936864	0,11264912	0,17197919	0,12756119	0,10912024	0,1276911	0,2098942	0,12236898	0,17110934	0,14838501	0,13174763	0,11144311	0,1640426
1718,351	0,13600908	0,15535814	0,18107064	0,14111433	0,14869419	0,12340724	0,18865668	0,13240578	0,12031554	0,13317189	0,22298923	0,13126428	0,18998237	0,17240636	0,14173144	0,12934472	0,17482611
1716,625	0,11901008	0,14085297	0,13977518	0,1135831	0,11316634	0,10419683	0,1270279	0,11150467	0,097324976	0,11723188	0,14080729	0,0967609	0,11795599	0,12858324	0,12044519	0,088436575	0,13663459
1714,898	0,1347597	0,15387685	0,16643479	0,13745136	0,14005384	0,1313175	0,17103737	0,13558065	0,12015018	0,13224308	0,19566252	0,12636601	0,16647416	0,16563225	0,14410606	0,12416427	0,17134911
1713,172	0,14782308	0,16724905	0,18315465	0,15329068	0,15678213	0,13809415	0,17296212	0,14310339	0,12237648	0,14475964	0,19079094	0,13555892	0,1507034	0,17152284	0,14907895	0,13464418	0,17270385
1711,445	0,14924	0,15423446	0,17280212	0,15819739	0,15718722	0,14896604	0,16790241	0,14246747	0,1289418	0,14108359	0,17236938	0,13004567	0,14667301	0,17712747	0,14734905	0,13664217	0,17786786
1709,719	0,1621551	0,17861969	0,17937509	0,19282482	0,16521545	0,16447062	0,18754517	0,16445009	0,14731092	0,16513866	0,2042614	0,16369086	0,18767418	0,19725836	0,1686776	0,1529753	0,18680296
1707,992	0,17296714	0,18573194	0,18621153	0,21758301	0,1786387	0,18361246	0,19188723	0,17650942	0,16348671	0,17973289	0,2163051	0,17823695	0,18345435	0,20379902	0,18346501	0,16870164	0,20427596
1706,266	0,18771612	0,20162728	0,20300466	0,24042433	0,19821777	0,20559366	0,2058482	0,19736195	0,18622251	0,20361627	0,22683286	0,20511339	0,20133271	0,21468181	0,199913	0,18826586	0,22817972
1704,539	0,21833367	0,22995683	0,23051137	0,28633399	0,23227946	0,23676497	0,24836526	0,22666018	0,21600978	0,2315035	0,26968033	0,23840637	0,24623525	0,25127924	0,23280976	0,22874014	0,26336688
1702,812	0,24948123	0,25623355	0,25483755	0,34350729	0,26875942	0,27286062	0,29209708	0,26631592	0,25028113	0,27075438	0,3110853	0,28163647	0,28517274	0,28885897	0,27013162	0,27768928	0,30149382
1701,086	0,28284411	0,2948884	0,29720234	0,39231693	0,30984666	0,31126405	0,323717	0,29560504	0,28369513	0,30327046	0,31610738	0,31613075	0,31006084	0,32558445	0,30756278	0,31805319	0,34224111
1699,359	0,31534265	0,32512254	0,32988	0,44372999	0,35217063	0,35552938	0,36138376	0,33689451	0,32742589	0,3394561	0,39569243	0,37049128	0,36810187	0,36000307	0,34605079	0,36851257	0,38412762
1697,633	0,3553841	0,37804108	0,3713127	0,51208341	0,40182187	0,40459674	0,41415365	0,3845226	0,37223233	0,38757249	0,41428661	0,42513098	0,40351347	0,41000179	0,40480684	0,42338288	0,44276179
1695,906	0,39084833	0,40315842	0,39706569	0,54673837	0,4317061	0,43294184	0,44729564	0,40760396	0,4002251	0,41916367	0,43353065	0,4556556	0,44515796	0,43902826	0,42784791	0,46152004	0,46371332
1694,18	0,43752976	0,4461619	0,45314327	0,60030854	0,49260892	0,48406417	0,5080332	0,45984088	0,44751133	0,47254284	0,4912522	0,50478425	0,4994142	0,48600062	0,47364528	0,51460767	0,51767636
1692,453	0,47486253	0,48501804	0,48232166	0,6560917	0,53446951	0,53078471	0,55279184	0,50192804	0,4935627	0,5156466	0,51880281	0,55112678	0,5273749	0,52040229	0,52081418	0,56501593	0,55802002
1690,727	0,52659468	0,54211708	0,52878715	0,719275	0,59286944	0,58119109	0,60424789	0,55648247	0,54941226	0,573103	0,60852183	0,61217106	0,59995246	0,57125051	0,57463709	0,61878434	0,61162399
1689	0,570571	0,58136713	0,57887331	0,76537691	0,63714141	0,62168294	0,6455151	0,60045407	0,5901789	0,61793848	0,66216209	0,65655866	0,66091375	0,60948526	0,61433843	0,6695113	0,65041125
1687,274	0,61331984	0,63278649	0,62912623	0,80532155	0,68561999	0,6659614	0,69787028	0,64062157	0,63047809	0,66005466	0,70253291	0,70373028	0,70201888	0,65294046	0,65660482	0,71612901	0,69358921
1685,547	0,6544307	0,66924911	0,65933633	0,83819803	0,7351508	0,70432182	0,73291627	0,68322545	0,67393483	0,69967683	0,73671772	0,74293023	0,7382666	0,69020057	0,69723706	0,75582934	0,73370019
1683,82	0,6943935	0,70172288	0,69629333	0,87166882	0,77208679	0,74357127	0,76927154	0,72747604	0,71699937	0,74522511	0,80982805	0,78711056	0,79089653	0,72576892	0,74067478	0,79329172	0,77396392
1682,094	0,72957102	0,73366583	0,72136767	0,89008805	0,79465916	0,77271469	0,7976114	0,75883429	0,74678333	0,77955387	0,82002236	0,81583278	0,80567148	0,74995409	0,77100748	0,81897463	0,79748671
1680,367	0,76568709	0,76462906	0,74807302	0,90842317	0,82357069	0,80259013	0,84020721	0,78638877	0,77461176	0,80520555	0,83379066	0,84071235	0,83136894	0,78574545	0,8027329	0,84924239	0,83215006
1678,641	0,80669856	0,80958202	0,8004101	0,94483461	0,86427629	0,83954935	0,89001649	0,82390455	0,80714521	0,84497516	0,88658933	0,87845633	0,87577314	0,83096307	0,8452174	0,88920646	0,87244513
1676,914	0,85687669	0,85612624	0,84697375	0,9752817	0,91999732	0,89105109	0,93897072	0,866666	0,85807537	0,89110862	0,93255237	0,92838183	0,93861038	0,88905156	0,88979407	0,94137956	0,92231337
1675,188	0,8840081	0,90049073	0,88437799	0,99746875	0,94136181	0,92360315	0,95596267	0,90658495	0,89185757	0,91912063	0,96324281	0,95759427	0,96626331	0,91880757	0,93069758	0,96568568	0,95538579
1673,461	0,90121038	0,90382985	0,89665598	0,99028807	0,94866601	0,92875472	0,97026358	0,90461492	0,90125973	0,92975268	0,92684496	0,94528623	0,94413051	0,92394548	0,93681599	0,95912775	0,94822463
1671,735	0,94084855	0,9429412	0,93168262	1,0162191	0,98007931	0,95996094	1,0002228	0,95114172	0,94037798	0,97273758	0,99397153	0,99278255	1,008054	0,96326223	0,97391745	0,99326045	0,99023372
1670,008	0,96534293	0,96603777	0,95762783	1,0223028	0,99550733	0,98128898	1,0082349	0,96484757	0,96040141	0,98463013	0,98328848	0,99701132	0,99770438	0,98051691	0,98972021	1,0023848	1,0064938
1668,281	0,99061514	0,98955119	0,97941693	1,0358445	1,0225055	1,0026963	1,0367335	0,99089794	0,99077643	1,0008912	1,0223215	1,0198044	1,018628	1,0079609	1,0092539	1,0222828	1,0196898
1666,555	1,0002398	0,99895486	0,99440495	1,0198918	1,0221311	1,0076917	1,0278861	0,99666644	0,99778708	1,0056111	1,0233514	1,0135377	1,0289242	1,0127527	1,0081078	1,0202899	1,0138365
1664,828	0,99997354	1,0001338	1,0007165	0,99745263	0,99755734	0,99970014	1,000198	0,99919877	0,99883145	0,99987351	0,99950622	1,0010842	1,0005817	0,99859245	0,99896171	0,99776056	0,99901224
1663,102	1,0109328	1,0073797	1,0192395	0,98584629	0,99777077	1,0081179	0,99464036	1,0108824	1,0158714	1,001718	1,0067066	0,98527388	0,99209931	0,99575947	0,99625453	0,98517893	0,99764263
1661,375	1,0198556	1,012809	1,0335209	0,95908633	0,98355218	1,0206014	0,97306997	1,022545	1,0381403	1,0046632	1,0194425	0,9819992	0,99687697	0,99376364	0,99557611	0,96771681	0,98989312
1659,649	1,0175207	1,0092035	1,0293755	0,91876246	0,96144525	1,0120612	0,957453	1,0236701	1,0480498	0,99941797	1,016985	0,95641343	0,98336524	0,97522901	0,98589348	0,93755752	0,96702326
1657,922	1,0153686	1,0020867	1,0226843	0,88505997	0,94156023	1,0061111	0,92686574	1,024954	1,066985	0,99251878	0,99266036	0,93520973	0,96502805	0,96483752	0,96666699	0,92051943	0,94290887
1656,196	1,0010397	0,97403089	1,0093533	0,84351087	0,90397035	0,98922908	0,88676754	0,99710547	1,0507456	0,96577766	0,92537965	0,88410354	0,90850972	0,93236326	0,93551567	0,88320395	0,91400149
1654,469	0,97715558	0,94474489	0,97970224	0,8061128	0,87958892	0,9698524	0,85868831	0,9867129	1,0411244	0,93131872	0,88985058	0,8504021	0,86369562	0,8930412	0,89699693	0,849387	0,87152369
1652,743	0,95322637	0,9138463	0,94843607	0,79520776	0,86917127	0,94617316	0,84525703	0,9915953	1,0338521	0,90653283	0,90993045	0,83803336	0,89023047	0,86781545	0,86183832	0,82907478	0,84814264
1651,016	0,90385622	0,85532109	0,87777186	0,74576111	0,81553511	0,88410558	0,78402483	0,92575094	0,99285028	0,85559764	0,86467694	0,79729497	0,8240351	0,7969779	0,80567624	0,77225683	0,77479412
1649,289	0,85753369	0,79097271	0,8306332	0,71117435	0,78579396	0,82643678	0,7511952	0,86887193	0,92316036	0,80070163	0,82923291	0,74786006	0,79237817	0,73623111	0,73920239	0,72871573	0,71978763
1647,563	0,80447719	0,72882291	0,75703157	0,68564368	0,74060314	0,75202554	0,70782262	0,80123441	0,84822104	0,73294708	0,80302861	0,70716837	0,75146282	0,66714207	0,67419723	0,68771529	0,66200786
1645,836	0,75147973	0,66768032	0,69029087	0,66861728	0,70586853	0,68067248	0,66133985	0,72429257	0,76699297	0,66139012	0,75170709	0,65987648	0,70716451	0,61378593	0,61317085	0,65169185	0,59949902
1644,11	0,69332117	0,60225654	0,63270979	0,66602691	0,65704074	0,60038959	0,61244462	0,6503848	0,68510362	0,59675362	0,71834816	0,62030393	0,67153361	0,54294855	0,55239782	0,60050585	0,54666669
1642,383	0,6549498	0,55976117	0,58674103	0,66199797	0,64785861	0,54041838	0,59743506	0,59061242	0,61889691	0,54111499	0,74447183	0,59891243	0,67379018	0,50770351	0,51451948	0,5783496	0,51194382
1640,657	0,60978419	0,51171157	0,54117052	0,65039623	0,62264587	0,47590954	0,57541253	0,53366359	0,55361496	0,4855492	0,73609183	0,57085096	0,65985873	0,46428559	0,46370189	0,55146393	0,46474033
1638,93	0,56988646	0,46563519	0,50232428	0,64312737	0,5915549	0,41816213	0,54462915	0,47902072	0,49887858	0,43739394	0,72416461	0,54796597	0,65663767	0,41912703	0,41678378	0,51429344	0,41963917
1637,204	0,52752919	0,42111126	0,46172678	0,61715457	0,5587677	0,3598934	0,50596819	0,42455354	0,4400979	0,38122141	0,70005639	0,50222465	0,61357773	0,36575048	0,36827377	0,46669799	0,36945158
1635,477	0,48750615	0,37229428	0,40917043	0,58836848	0,52717802	0,3139878	0,46291579	0,37922277	0,38819395	0,34409297	0,68160403	0,46033851	0,59467746	0,3231634	0,32318161	0,43753718	0,32258915
1633,75	0,45432317	0,34666772	0,374431	0,57351924	0,49517741	0,27809828	0,43597175	0,33991611	0,34505823	0,30131354	0,66344389	0,44731463	0,56741145	0,28491993	0,29488829	0,40144977	0,28896312
1632,024	0,42844167	0,31154361	0,34384756	0,52597491	0,46627988	0,23893775	0,41367868	0,2969041	0,30140053	0,2585997	0,63207356	0,39801703	0,54317392	0,26315578	0,25367984	0,3712981	0,26060447
1630,297	0,41676788	0,29316641	0,34184265	0,50640545	0,45045176	0,21675601	0,40656608	0,27705613	0,2773192	0,24720049	0,62733916	0,37554053	0,53796016	0,25224656	0,23584018	0,3582669	0,24510142
1628,571	0,38426228	0,25486444	0,30739092	0,45864294	0,41083535	0,18279419	0,36408678	0,24334713	0,24071925	0,20736398	0,61681187	0,35329606	0,49846501	0,21869334	0,20389861	0,32465863	0,21642652
1626,844	0,37983226	0,26294357	0,29431269	0,43177388	0,38309287	0,17325514	0,36528135	0,23373024	0,22881096	0,20517888	0,59006118	0,33239377	0,47931353	0,21618777	0,1963341	0,31180792	0,211232
1625,118	0,35622912	0,24282865	0,27194948	0,39544211	0,347114	0,15913578	0,33352585	0,21600571	0,21534849	0,18895865	0,57500246	0,30232715	0,47000795	0,18991718	0,17775614	0,27821372	0,18749628
1623,391	0,36247434	0,25395992	0,29700223	0,36285696	0,35249679	0,17672221	0,3604358	0,2236842	0,22427243	0,19276164	0,57643387	0,29685522	0,46310945	0,20420001	0,18125354	0,28358407	0,20914719
1621,665	0,36185664	0,25356672	0,30017346	0,30852869	0,31813252	0,17981509	0,3420674	0,22155917	0,22597034	0,19107879	0,51832333	0,28365052	0,43342984	0,19219111	0,18340961	0,26822807	0,19904514
1619,938	0,37906205	0,27706605	0,32073859	0,29528907	0,32759187	0,20361927	0,36298491	0,24716197	0,25081029	0,22137445	0,53835413	0,30163043	0,45138447	0,21497229	0,20545025	0,28277268	0,22846086
1618,212	0,39982548	0,31760347	0,35069178	0,30737087	0,34976975	0,23924283	0,38979998	0,29315895	0,29583212	0,26154287	0,60682124	0,34963629	0,50594853	0,24446145	0,23991818	0,30515028	0,2667674
1616,485	0,41438333	0,34216518	0,37562719	0,31324123	0,35806818	0,26283969	0,4035494	0,3163707	0,3176392	0,28133584	0,62141473	0,36500484	0,51766816	0,27059462	0,2637567	0,32198765	0,2911396
1614,758	0,40526372	0,33561299	0,36578525	0,29265834	0,34160295	0,25878922	0,39382659	0,31718073	0,31601072	0,27974	0,59691121	0,36135668	0,49733682	0,26103674	0,25806905	0,31198378	0,29094993
1613,032	0,38052988	0,32212007	0,35332878	0,27559916	0,32017975	0,24296482	0,38136324	0,30178565	0,30013495	0,26087192	0,57938138	0,34862508	0,48190152	0,24246814	0,24363558	0,29325923	0,27541564
1611,305	0,36414977	0,30805645	0,35060119	0,26864794	0,31342459	0,23309258	0,36648977	0,28734672	0,28836687	0,2520595	0,54716178	0,32504593	0,45668187	0,2390924	0,23645204	0,28211512	0,27266402
1609,579	0,34965967	0,30064105	0,34961149	0,26494689	0,29725952	0,22960746	0,37204562	0,27343922	0,2792598	0,24446935	0,52875377	0,31409983	0,43541393	0,226839	0,23114309	0,27464231	0,27503463
1607,852	0,35930511	0,32041746	0,36295115	0,28476553	0,31143318	0,25145971	0,37379539	0,29358744	0,30751968	0,26810272	0,5539544	0,32851496	0,45709651	0,24217307	0,25032769	0,2890296	0,29408884
1606,126	0,39006517	0,38049329	0,42192637	0,35199867	0,36430496	0,29978493	0,41499537	0,3527818	0,35293726	0,31737598	0,62096545	0,3851206	0,5206354	0,30497234	0,30988872	0,34886459	0,35940432
1604,399	0,38376369	0,36501779	0,40208348	0,33712797	0,36041984	0,30069269	0,39406981	0,3518371	0,35513571	0,32313797	0,58726874	0,38889915	0,49275576	0,30118425	0,30682572	0,35256006	0,36238066
1602,673	0,3398538	0,32230477	0,35493383	0,32607775	0,31781838	0,25733305	0,35305949	0,32121472	0,32125988	0,29446918	0,57389567	0,35575873	0,46865837	0,26841756	0,27323697	0,3134814	0,32152925
1600,946	0,28276653	0,26840531	0,29414627	0,27236329	0,26009518	0,19950348	0,28345726	0,25440225	0,25927219	0,2299025	0,49834176	0,30220504	0,40385054	0,2072619	0,21171497	0,24980385	0,25898464
1599,22	0,24674558	0,22894122	0,24685385	0,23621164	0,23600576	0,16670295	0,26231608	0,20831302	0,21193889	0,18793197	0,45489058	0,24914218	0,36345784	0,18996199	0,18350386	0,21382153	0,22281684
1597,493	0,21424895	0,21000979	0,22742035	0,21114991	0,19664648	0,13648674	0,22350577	0,18325626	0,18263744	0,16089321	0,42434779	0,21761136	0,33293478	0,15278498	0,16119909	0,17328227	0,19702273
1595,766	0,2040432	0,1989426	0,21824674	0,20681371	0,19141256	0,12873368	0,2275642	0,16888892	0,16761192	0,14662323	0,41542084	0,20879834	0,32045106	0,15724581	0,15933188	0,1667089	0,20328252
1594,04	0,19043616	0,18598487	0,20372521	0,21165249	0,17803719	0,11427302	0,20144386	0,15913197	0,1560113	0,14023102	0,40674187	0,19032572	0,30279818	0,14919887	0,15053113	0,1491272	0,20193094
1592,313	0,17519635	0,17743426	0,19235825	0,2152957	0,16897642	0,10309928	0,18731771	0,14064953	0,13226091	0,12431774	0,37494374	0,16597075	0,266538	0,14517517	0,14597622	0,13016037	0,19861866
1590,587	0,17734708	0,19072819	0,20978926	0,24677166	0,1783744	0,11529505	0,19604921	0,14429718	0,13599391	0,13300863	0,38554653	0,17143836	0,28261486	0,16503077	0,16934873	0,1370176	0,22667499
1588,86	0,18819706	0,21097649	0,23509351	0,27012385	0,18881177	0,13181823	0,19412355	0,16259964	0,15127777	0,15180799	0,39195746	0,179396	0,2935054	0,18614068	0,19751262	0,14802779	0,25741653
1587,134	0,1964725	0,22253352	0,2333064	0,26284655	0,18333322	0,15210772	0,17200775	0,17638662	0,16662185	0,1726161	0,34824366	0,17654231	0,26219494	0,1960623	0,21926777	0,14820005	0,27859135
1585,407	0,23065506	0,25879272	0,26858222	0,29842559	0,20313213	0,1947058	0,1949992	0,22298407	0,20535244	0,22463161	0,39855994	0,20716669	0,295527	0,2471338	0,26354165	0,17932695	0,32620757
1583,681	0,22773786	0,26411451	0,25211613	0,28910901	0,19022672	0,20285385	0,18516751	0,21780038	0,19804622	0,22685882	0,3425537	0,18878369	0,25642455	0,25361287	0,26477139	0,1680717	0,33195931
1581,954	0,22626843	0,25865101	0,2546257	0,25492993	0,17290686	0,20051845	0,16270799	0,20623814	0,18127369	0,2189202	0,31070841	0,16957664	0,23373673	0,26405805	0,26200477	0,1495844	0,33161934
1580,227	0,22919043	0,26256754	0,25663974	0,23957413	0,16736616	0,21705002	0,16597854	0,21803499	0,18663803	0,23450476	0,35079592	0,17512333	0,25700639	0,28515075	0,27555631	0,14720328	0,34125621
1578,501	0,23890294	0,27653484	0,27018313	0,22674635	0,17069411	0,23208105	0,17312182	0,2265816	0,18830825	0,24442871	0,31822745	0,16406499	0,23174247	0,3088259	0,29372337	0,1484903	0,360048
1576,774	0,2259983	0,2521333	0,22943708	0,19121932	0,13283963	0,22122276	0,12875684	0,20807263	0,17047649	0,22959496	0,24835823	0,13400633	0,18067412	0,28614207	0,26906819	0,12233275	0,33966168
1575,048	0,22138146	0,25776445	0,24038281	0,1993949	0,13768485	0,2209179	0,13757724	0,20548975	0,16670196	0,23060607	0,24993616	0,1347287	0,18012783	0,28651294	0,27260184	0,11961507	0,33055081
1573,321	0,20295179	0,22897677	0,20536603	0,18112098	0,12448115	0,20317732	0,12819952	0,18643875	0,15049773	0,2160742	0,21883986	0,11556582	0,15632472	0,26344903	0,2472979	0,10821198	0,31080255
1571,595	0,18952396	0,22152449	0,20290183	0,18137017	0,12465922	0,18652313	0,1140514	0,18253257	0,14376639	0,20609008	0,2519997	0,12198079	0,18404337	0,24264852	0,23499326	0,1096239	0,29346943
1569,868	0,18300601	0,22512234	0,21327201	0,198756	0,14517024	0,17936178	0,14127474	0,18371999	0,14599391	0,19959682	0,29009708	0,14101179	0,21411352	0,2443656	0,2298709	0,12858369	0,28544744
1568,142	0,17024285	0,21600389	0,20801549	0,20530625	0,14128704	0,16084783	0,14781151	0,16901623	0,13831538	0,18467644	0,26752122	0,12977743	0,19996373	0,22860007	0,2123671	0,12457312	0,26725378
1566,415	0,1602737	0,20454454	0,20056708	0,2112694	0,14360895	0,15061162	0,14743568	0,15859123	0,13306998	0,17048721	0,28074775	0,12805497	0,19927678	0,20560245	0,1949286	0,1253187	0,25476678
1564,689	0,14309884	0,18327216	0,18396643	0,19969743	0,13191761	0,13275283	0,13670074	0,14705296	0,12599867	0,15647209	0,27169243	0,12315491	0,19880173	0,17368085	0,17584989	0,116237	0,22889748
1562,962	0,1325088	0,17804724	0,18606772	0,19526652	0,14027823	0,12598186	0,14207092	0,14404021	0,12700336	0,1488813	0,26642429	0,12720333	0,19462302	0,15833616	0,16429895	0,12163293	0,21779899
1561,235	0,13682293	0,19082825	0,20557894	0,22722752	0,15653265	0,13180903	0,16189731	0,15587395	0,13979203	0,15771446	0,32532992	0,15398076	0,23108852	0,16495087	0,17004411	0,14149599	0,22023685
1559,509	0,1446663	0,20100602	0,228189	0,23788772	0,18044047	0,13597983	0,19406097	0,17567545	0,15708666	0,17651823	0,32696871	0,16725891	0,25245001	0,15909769	0,17512455	0,15058087	0,23061363
1557,782	0,15718146	0,22487858	0,25006106	0,25491008	0,20694867	0,15578402	0,22924991	0,18366483	0,1687656	0,18255109	0,36516119	0,18596961	0,26693029	0,16739013	0,19192033	0,17049856	0,25154084
1556,056	0,17201294	0,25261771	0,2657779	0,26405223	0,2151538	0,16091318	0,23835674	0,20090221	0,18251486	0,19856853	0,37944712	0,20164865	0,28142225	0,17571589	0,19991078	0,18464562	0,25904142
1554,329	0,16407819	0,22835433	0,24992511	0,25350656	0,20809835	0,15403291	0,22886552	0,19422035	0,17595068	0,19336123	0,35072052	0,19563359	0,26167428	0,16257301	0,18508755	0,18045739	0,24581858
1552,603	0,16028653	0,23023864	0,24881264	0,25500641	0,21101277	0,15113827	0,24598735	0,18533106	0,17767088	0,19294778	0,36369448	0,19405761	0,27206563	0,1693968	0,18328074	0,18420757	0,24849077
1550,876	0,1383226	0,19841922	0,21820279	0,24704006	0,17927844	0,12871647	0,19780296	0,17289911	0,16425658	0,16985873	0,32453918	0,18158175	0,25830265	0,13760205	0,16414557	0,16633093	0,19716255
1549,15	0,11510793	0,17593609	0,18668617	0,20966187	0,15794039	0,11503318	0,17307048	0,15307432	0,14632261	0,15062202	0,30068238	0,16292897	0,2236792	0,11172308	0,1427675	0,15225694	0,17745296
1547,423	0,10891465	0,1692708	0,18901926	0,19617101	0,15873454	0,10460302	0,17631662	0,14758255	0,1412026	0,14024203	0,30913543	0,15501668	0,23661208	0,11210942	0,13522568	0,14977118	0,165655
1545,696	0,096869476	0,15235927	0,16999668	0,18012651	0,14225927	0,089233962	0,15973894	0,13362003	0,12310963	0,12571856	0,28332466	0,14236666	0,22401264	0,10275583	0,11605824	0,13318657	0,15118019
1543,97	0,070630584	0,11716865	0,13482576	0,15109394	0,10729484	0,064236392	0,12638983	0,099613013	0,095400167	0,097337663	0,2199788	0,10574079	0,16852802	0,073639302	0,086969844	0,09804657	0,11160626
1542,243	0,058347154	0,10552005	0,12065459	0,1419908	0,096755603	0,053760447	0,11797248	0,086622251	0,083405125	0,081262611	0,21753464	0,096441616	0,16152737	0,06130698	0,076733477	0,08336283	0,099070613
1540,517	0,058834934	0,11141897	0,12738504	0,14366979	0,10529933	0,052678086	0,1314544	0,090242965	0,084122839	0,079705724	0,24807853	0,10179017	0,17994842	0,07089819	0,076789705	0,087235763	0,10121231
1538,79	0,05319815	0,10400611	0,11107591	0,12611454	0,10017319	0,04696617	0,12441399	0,084020943	0,072518109	0,073839639	0,22067203	0,09141764	0,16609938	0,060543704	0,068140034	0,075918401	0,088357425
1537,064	0,052409384	0,09846935	0,11091973	0,11898871	0,093791367	0,044283126	0,12435642	0,081385273	0,06750351	0,070474364	0,21904422	0,083509783	0,16383091	0,058441996	0,063046958	0,066212932	0,084824949
1535,337	0,051426568	0,10108963	0,1180397	0,11527995	0,094304561	0,048619733	0,1317315	0,078318349	0,069294909	0,07307813	0,22762904	0,082212132	0,16310486	0,064840792	0,063147446	0,065631313	0,086310386
1533,611	0,058443728	0,10875415	0,12726909	0,11384591	0,1016328	0,054351654	0,14105072	0,083115004	0,07381019	0,078162878	0,25023721	0,087927066	0,16916608	0,072805561	0,06880849	0,068569062	0,093927424
1531,884	0,060831085	0,11366852	0,12891141	0,10467599	0,10836184	0,054525868	0,13795277	0,088919411	0,069326114	0,078060032	0,23627569	0,089709587	0,16578426	0,076563107	0,072031672	0,071600057	0,09727729
1530,158	0,057647866	0,11745982	0,12567683	0,10658556	0,10922521	0,050369587	0,14052984	0,089161395	0,071314256	0,079865043	0,23940943	0,093179975	0,17522988	0,07252713	0,070312966	0,061349997	0,086713273
1528,431	0,060407679	0,1051	0,13132661	0,1012809	0,10714997	0,055650254	0,14746828	0,082146998	0,067430926	0,076229034	0,21615378	0,079100172	0,15858309	0,073892177	0,06870175	0,065752358	0,09395177
1526,704	0,061323179	0,1047276	0,13777728	0,088773817	0,10429841	0,054752443	0,15134291	0,078875547	0,065710149	0,069660246	0,20871392	0,072246944	0,14817117	0,067407674	0,058683278	0,065617257	0,094966613
1524,978	0,061110632	0,11259414	0,14095123	0,091384586	0,098710216	0,055295999	0,15671085	0,089450392	0,071038052	0,076776606	0,24794779	0,088713384	0,17998809	0,078196929	0,063497004	0,066066122	0,093996855
1523,251	0,061655065	0,10963861	0,13979587	0,077609651	0,10658455	0,055891993	0,15874344	0,078140433	0,065966718	0,073534326	0,20957759	0,079105842	0,16167936	0,068987961	0,06405327	0,069199554	0,093500222
1521,525	0,069270417	0,11861176	0,1598045	0,08654199	0,13092377	0,066131891	0,19005184	0,090590391	0,078036563	0,08689895	0,24744096	0,092316726	0,18851236	0,088003365	0,067779067	0,082061605	0,10969442
1519,798	0,064016959	0,11314273	0,14053727	0,068615076	0,12761449	0,057109169	0,171542	0,08875955	0,07265024	0,074898724	0,2154656	0,085736538	0,16367762	0,073857389	0,063239266	0,067246417	0,10011008
1518,072	0,068758517	0,10671435	0,14095019	0,066509952	0,12821124	0,060663183	0,18103547	0,082870831	0,065460609	0,06979226	0,19709251	0,079058213	0,14624172	0,079053233	0,067340786	0,068609183	0,090724415
1516,345	0,071234529	0,11611987	0,15426699	0,074402953	0,12490378	0,064644355	0,1913904	0,09419125	0,073455077	0,07878687	0,23166289	0,092436771	0,18166689	0,084077271	0,072019181	0,066990636	0,10094038
1514,619	0,084260596	0,13459606	0,17073217	0,093282284	0,14109669	0,07442475	0,20703547	0,10527149	0,082881702	0,094221737	0,2660999	0,10890295	0,20747149	0,10377546	0,084293086	0,079422192	0,12055624
1512,892	0,089086164	0,143695	0,17618253	0,094356446	0,14606817	0,078516167	0,20731859	0,10414697	0,086888852	0,097888655	0,27082157	0,11060534	0,19961428	0,11357433	0,093652556	0,086399529	0,12945411
1511,166	0,087316889	0,13275745	0,16572736	0,070632565	0,13072593	0,075528524	0,1855529	0,098014203	0,078168481	0,09240759	0,23116681	0,09385048	0,16674801	0,1034566	0,088929744	0,072241514	0,11744537
1509,439	0,091969743	0,13825098	0,17195341	0,078144789	0,13124438	0,079496473	0,18378277	0,10028728	0,07723138	0,095159508	0,2275054	0,0932756	0,16453586	0,10922293	0,0910513	0,069718069	0,11853046
1507,712	0,099113987	0,14632351	0,18317519	0,09015122	0,14884065	0,089854058	0,19768867	0,10831424	0,086215491	0,10583106	0,24522031	0,10876007	0,1937032	0,12825823	0,10153139	0,082116117	0,13749915
1505,986	0,089220825	0,12832698	0,16623523	0,07999854	0,12827859	0,080863506	0,18004186	0,10033275	0,079590789	0,099399839	0,2321979	0,10157273	0,18875232	0,1116084	0,09096355	0,070754181	0,12162824
1504,259	0,090781176	0,12677652	0,15742196	0,079826951	0,12379126	0,079446025	0,17087767	0,09246839	0,078774676	0,094162814	0,2176788	0,09000724	0,17255554	0,10680507	0,086729609	0,078505227	0,11987434
1502,533	0,086125191	0,12468935	0,1508448	0,074057532	0,11908114	0,076874899	0,15825028	0,083389458	0,070402667	0,089436931	0,16835448	0,075189392	0,13195489	0,10059738	0,083007724	0,071694687	0,11344392
1500,806	0,095218847	0,1387508	0,16246753	0,087035972	0,12532719	0,088611324	0,16525815	0,092609588	0,080212632	0,098417515	0,18734312	0,092545521	0,16053527	0,11149733	0,09325899	0,08000651	0,12124231
1499,08	0,10360942	0,14292902	0,17253833	0,098314438	0,13830524	0,10012012	0,17636158	0,11060041	0,090127426	0,11130874	0,22115802	0,10992355	0,17112823	0,1302767	0,1093599	0,086446444	0,13306437
1497,353	0,12004001	0,16036776	0,18068767	0,089534868	0,12890725	0,11635178	0,16341257	0,12592018	0,10336223	0,12536714	0,21103998	0,10938237	0,17671965	0,14278281	0,12504333	0,088119759	0,15606096
1495,627	0,12386847	0,15288006	0,17502351	0,069947256	0,10595403	0,12099139	0,12831272	0,11267517	0,091318412	0,13345426	0,14108575	0,084719222	0,11845398	0,1353961	0,12285953	0,066200806	0,1455839
1493,9	0,16543696	0,2102243	0,22335104	0,11037624	0,15142399	0,16554626	0,17607657	0,1608696	0,13652314	0,17671313	0,22114982	0,1324575	0,17069112	0,20173131	0,17513696	0,10590676	0,21184796
1492,173	0,18169113	0,22004452	0,21966262	0,11588736	0,13977063	0,18861583	0,16229188	0,17157006	0,14205271	0,19331256	0,18371579	0,13653835	0,15658483	0,22226363	0,19861679	0,10665295	0,23561441
1490,447	0,21764071	0,25225043	0,24928264	0,14450574	0,15406565	0,22403858	0,18403896	0,19873205	0,16567457	0,22464937	0,19397178	0,14776064	0,17405246	0,26809504	0,23444617	0,1351152	0,2775223
1488,72	0,23687346	0,26286372	0,25315303	0,14148256	0,16245365	0,24420231	0,18770467	0,21546245	0,17975946	0,24547838	0,20205382	0,159785	0,1818513	0,28848123	0,25609088	0,13631171	0,29232934
1486,994	0,25466149	0,27893761	0,2652605	0,15664347	0,16748068	0,26321065	0,18143909	0,21970881	0,19101395	0,26112549	0,17852523	0,16561241	0,17404675	0,30848257	0,2713565	0,14479468	0,30990471
1485,267	0,27472546	0,29681706	0,28229517	0,18913185	0,19214924	0,28363751	0,20324968	0,24582689	0,20812244	0,28496602	0,21216465	0,19536731	0,20281576	0,33185724	0,29355513	0,16890203	0,32874439
1483,541	0,29554661	0,31640671	0,31189917	0,2266391	0,22503822	0,30021399	0,23779335	0,26074107	0,22788608	0,30157907	0,26522236	0,22662119	0,23585524	0,35101255	0,31119364	0,1994241	0,34429769
1481,814	0,31127037	0,34127555	0,33409246	0,27382981	0,26103107	0,3102612	0,26397981	0,27788009	0,24972236	0,31489598	0,29787997	0,25902886	0,27816874	0,36052094	0,32693971	0,23083952	0,35485704
1480,088	0,33321032	0,369621	0,37028054	0,33363461	0,30465495	0,32755666	0,29701838	0,30186982	0,27379025	0,33161153	0,35362455	0,30322021	0,33745056	0,37317799	0,34200513	0,26995755	0,36768687
1478,361	0,3449806	0,36808826	0,37461336	0,36256095	0,33394949	0,33322315	0,31884204	0,29846591	0,28714598	0,3338128	0,34147212	0,32339496	0,34139485	0,36581777	0,34223035	0,29854648	0,36195093
1476,635	0,37187438	0,40238329	0,41382956	0,42319124	0,37881346	0,35096261	0,36037957	0,32739314	0,32050665	0,3541998	0,37729898	0,37063977	0,38021783	0,37162475	0,3603925	0,34176421	0,37842875
1474,908	0,40861807	0,44768889	0,4740582	0,49184348	0,43504794	0,38670517	0,40932586	0,36384493	0,36046933	0,38861503	0,42934564	0,42803002	0,43336076	0,38839047	0,38908221	0,39145465	0,40903493
1473,181	0,46412964	0,51520219	0,55777551	0,57584277	0,51189494	0,43490541	0,48458685	0,41601438	0,42568994	0,43877735	0,50776529	0,5119003	0,51486425	0,42541234	0,43708847	0,46129278	0,46251014
1471,455	0,52661117	0,58329998	0,64734449	0,64395961	0,57881211	0,48810616	0,53977673	0,47159614	0,48927754	0,49430626	0,57535035	0,58299344	0,58578315	0,45481141	0,48335792	0,52053588	0,51211392
1469,728	0,60420597	0,67572775	0,74820553	0,74686407	0,66982968	0,5559101	0,63673592	0,54419045	0,56135732	0,55882824	0,68607116	0,69393062	0,70154368	0,51862585	0,55205895	0,60551452	0,58506136
1468,002	0,68708189	0,77801179	0,85507067	0,83722545	0,76031269	0,62891618	0,71792208	0,61323855	0,64310974	0,63362967	0,79435897	0,79359797	0,81255731	0,57688269	0,61673714	0,68526139	0,6561801
1466,275	0,76598648	0,86509358	0,9682602	0,92957747	0,84851424	0,69978863	0,79918002	0,69191487	0,72310971	0,70179695	0,90796727	0,90101101	0,91171318	0,650115	0,69302327	0,76324742	0,74367087
1464,549	0,82895897	0,94305651	1,0582041	0,9889299	0,91332663	0,75861394	0,8426701	0,74901812	0,78487797	0,75460868	0,95884807	0,96361427	0,96503093	0,6915113	0,74671811	0,81001199	0,7927025
1462,822	0,89336133	0,99204456	1,1192603	1,0371077	0,95332115	0,80786436	0,87509297	0,80016011	0,83743443	0,79949509	0,99835355	1,0270365	1,0037533	0,73407544	0,79158236	0,86687107	0,84445606
1461,096	0,92462191	1,0462924	1,1634896	1,0987978	1,0050319	0,84551855	0,92251404	0,84112499	0,88006216	0,84092527	1,0560575	1,0787451	1,0693769	0,77232134	0,83062874	0,90972035	0,89696866
1459,369	0,92572719	1,0368076	1,1422421	1,1087798	1,0118965	0,84840993	0,92109584	0,83966947	0,8845379	0,84439153	1,0516202	1,0855238	1,0632403	0,7764309	0,837433	0,92083606	0,89894121
1457,642	0,94279441	1,0459816	1,1424002	1,1397066	1,0313975	0,8632796	0,93960176	0,85454047	0,90292181	0,8590213	1,0516519	1,1022655	1,0727761	0,79950945	0,85499116	0,94984391	0,92296659
1455,916	0,94612139	1,0465722	1,1400691	1,145431	1,034665	0,8789445	0,95254914	0,87015923	0,91629081	0,87104278	1,0633193	1,1069914	1,0766008	0,81351358	0,86684107	0,97612765	0,92180437
1454,189	0,95943417	1,0753405	1,1661938	1,1745886	1,080189	0,89791071	0,99873594	0,90132809	0,94706487	0,90106651	1,0994988	1,1246926	1,1084203	0,83338145	0,89800616	1,0131681	0,95894955
1452,463	0,98476875	1,0920047	1,1876484	1,212472	1,1185283	0,93966325	1,0440976	0,93495654	0,98691562	0,93268348	1,1321526	1,1497646	1,1462134	0,87295235	0,93049103	1,0614843	1,0058077
1450,736	1,0176989	1,1321137	1,2089333	1,251512	1,1477723	0,98079753	1,0813806	0,98985799	1,0394223	0,97517243	1,1858278	1,2001882	1,198491	0,91036826	0,97553334	1,1065399	1,0507551
1449,01	1,0330245	1,1490914	1,2255953	1,2484816	1,1595381	1,0007778	1,0986293	1,0124102	1,060924	0,99146131	1,208769	1,2129026	1,2127197	0,93469468	0,99089735	1,1278887	1,0734431
1447,283	1,0238294	1,132068	1,2231941	1,2076559	1,1335098	0,9807853	1,0660444	0,99356014	1,0417667	0,96980962	1,1739571	1,1916106	1,1664972	0,9099387	0,96896269	1,0906271	1,0490687
1445,557	1,0010155	1,1046317	1,208547	1,144552	1,0826322	0,93593943	1,0040088	0,94949139	1,0020328	0,93244117	1,1364342	1,1612173	1,1375706	0,85849056	0,91969166	1,0247081	0,99617076
1443,83	0,99730909	1,1046746	1,2274866	1,095312	1,0500804	0,89386111	0,97359922	0,90840287	0,96296303	0,89865994	1,1524656	1,1506761	1,1487371	0,82076	0,87524492	0,97141177	0,95060222
1442,104	1,0100462	1,1240517	1,2764479	1,0681394	1,0369878	0,85144054	0,94438956	0,87057068	0,92124029	0,86459919	1,2045108	1,167955	1,1790594	0,77622184	0,83048231	0,91447262	0,90427463
1440,377	1,0155614	1,1281497	1,2876019	1,0452795	1,0032396	0,80339271	0,89549846	0,82285498	0,87293588	0,81629368	1,2350567	1,1919182	1,1940151	0,72443505	0,77726846	0,84552616	0,84651181
1438,65	0,97908728	1,0658863	1,2168388	0,99448273	0,94235584	0,74251027	0,82528787	0,76437241	0,81417902	0,75781579	1,196848	1,1502623	1,1353063	0,67966935	0,71821933	0,78326679	0,78962019
1436,924	0,84966392	0,89988933	1,0156785	0,86819731	0,80824466	0,63473323	0,70530285	0,66342119	0,70767996	0,65498667	1,0423894	0,99818115	0,97805943	0,58347194	0,6162699	0,67700083	0,67607459
1435,197	0,69628053	0,71592857	0,80519275	0,6971638	0,66296196	0,51710571	0,58493805	0,55446557	0,58672644	0,5346706	0,82420637	0,79842249	0,78365551	0,47459753	0,50342708	0,57242986	0,56026162
1433,471	0,56085417	0,55417337	0,61222932	0,56204575	0,53234155	0,40617018	0,48893521	0,44444888	0,46302255	0,41484612	0,64167298	0,62623392	0,61187022	0,36813099	0,39222914	0,46419258	0,4428907
1431,744	0,45616768	0,43205165	0,47959069	0,45888527	0,43472773	0,31809842	0,41241378	0,34753379	0,3688596	0,32799762	0,52418583	0,49489872	0,49982407	0,28023947	0,30373928	0,38441675	0,34848969
1430,018	0,3799451	0,33924289	0,37345914	0,37197873	0,36637117	0,24906409	0,34377204	0,28205749	0,30007789	0,26149127	0,42759434	0,40294769	0,40728309	0,21141534	0,22970166	0,32294083	0,25833432
1428,291	0,34350521	0,3009338	0,33761873	0,35708549	0,35462536	0,2259843	0,35031159	0,26409299	0,27170201	0,24285695	0,42551923	0,3669008	0,4017522	0,19147295	0,20597409	0,30917786	0,22785943
1426,565	0,30912146	0,27245729	0,29251742	0,33875688	0,33494769	0,19579396	0,31714236	0,23993433	0,25098236	0,20892725	0,40331434	0,33650482	0,37758504	0,16856848	0,1775953	0,28265378	0,18811849
1424,838	0,28240418	0,22642172	0,25248054	0,28366004	0,29679201	0,17193118	0,28274613	0,20677246	0,22571243	0,18637513	0,3592565	0,29324336	0,32966618	0,12930283	0,14090805	0,24599127	0,1494915
1423,112	0,28257086	0,22739602	0,2590893	0,28188811	0,29239765	0,16484331	0,29232362	0,21217537	0,22083532	0,18950315	0,3757046	0,30116422	0,35281279	0,13165143	0,13558215	0,24113443	0,14336148
1421,385	0,29390122	0,25629664	0,28455415	0,28259107	0,3081264	0,18236048	0,32311655	0,21841921	0,22851928	0,19545964	0,41410125	0,30820567	0,37158536	0,15428975	0,15116038	0,25436013	0,16371603
1419,658	0,2707515	0,21881431	0,249346	0,21214147	0,24881627	0,15083519	0,24934268	0,17988876	0,19769633	0,16202797	0,3537401	0,27963477	0,3215799	0,10041528	0,11037411	0,19319199	0,11417533
1417,932	0,28225997	0,23988972	0,26651332	0,21337031	0,25421835	0,14857539	0,26570841	0,18674479	0,20101957	0,164786	0,40565909	0,29516072	0,34806099	0,1066608	0,11264766	0,18962337	0,11981823
1416,205	0,26933614	0,22572183	0,25855834	0,18629177	0,23814726	0,13497455	0,25271585	0,18961937	0,19369735	0,15813115	0,42144356	0,28545397	0,3569625	0,1030056	0,10642539	0,18245195	0,11252079
1414,479	0,23709741	0,18802681	0,21160768	0,16379957	0,21347835	0,11702583	0,24397219	0,17194436	0,17597005	0,1410368	0,39243711	0,25241214	0,326579	0,096168932	0,093506499	0,16594603	0,10350316
1412,752	0,19651143	0,14449681	0,17093017	0,12477917	0,17429888	0,093879751	0,21434021	0,14461765	0,14479253	0,11069597	0,3461442	0,19640812	0,28871402	0,075936429	0,070372998	0,14637686	0,088812398
1411,026	0,17817791	0,13608787	0,15242119	0,11080535	0,1687733	0,08104893	0,20341555	0,13379339	0,13844425	0,10624391	0,33555895	0,18013411	0,27833353	0,064343063	0,068802105	0,14005196	0,088405355
1409,299	0,16650725	0,11071667	0,13643023	0,097311418	0,15730997	0,068505771	0,1966684	0,12570269	0,12660898	0,093680168	0,30857211	0,15499711	0,26149746	0,050086971	0,055444181	0,12344686	0,079571248
1407,573	0,16473881	0,11476615	0,14289338	0,11366193	0,15749481	0,068737192	0,20089341	0,12321152	0,12478308	0,095433392	0,31181576	0,1578999	0,2536552	0,055321425	0,06178739	0,12514765	0,083323093
1405,846	0,16508688	0,12847438	0,16324022	0,13500615	0,17362531	0,074206003	0,21536084	0,12324581	0,12791883	0,10408533	0,32439363	0,1590675	0,25198544	0,075263034	0,075662803	0,14283711	0,098139033
1404,119	0,15744153	0,12567767	0,16952751	0,14278797	0,17281498	0,069950176	0,21072419	0,12103357	0,12076879	0,097120387	0,32456385	0,14440446	0,25104929	0,075207389	0,078459877	0,13637126	0,1026867
1402,393	0,15924957	0,13386754	0,17439244	0,15395042	0,18099353	0,072083518	0,20750965	0,12747574	0,12754251	0,10405873	0,33834532	0,14995937	0,26610379	0,079852124	0,085422013	0,14189759	0,12339011
1400,666	0,15185595	0,12486794	0,15493851	0,1543237	0,18144222	0,070054824	0,19989847	0,12355514	0,12100397	0,10137669	0,31048204	0,13161931	0,24617551	0,076072893	0,08305082	0,13939549	0,12244836
1398,94	0,14759663	0,11987674	0,15564455	0,15946691	0,17571605	0,065017219	0,20328805	0,11859579	0,11446754	0,099803485	0,30819336	0,11888313	0,2291652	0,07601333	0,083059536	0,1310767	0,12020165
1397,213	0,15046915	0,12853132	0,16930697	0,17380909	0,18594241	0,075969453	0,20727453	0,12411156	0,12266235	0,10467733	0,33502778	0,13409501	0,24588115	0,089354213	0,094875053	0,14105217	0,13379234
1395,487	0,14124461	0,10742267	0,15966153	0,16259652	0,16965653	0,068470545	0,19733059	0,11039284	0,10730322	0,09541062	0,29115344	0,11295294	0,21312695	0,083062978	0,083631261	0,13290869	0,12375819
1393,76	0,12683572	0,10396677	0,14006079	0,16594856	0,15703346	0,060559747	0,17752659	0,096975679	0,10005236	0,088173006	0,26519491	0,10629912	0,18351604	0,07251062	0,081822537	0,11628587	0,1077209
1392,034	0,13117452	0,11996259	0,15588991	0,16757417	0,15982793	0,070435552	0,1795502	0,099871111	0,10564794	0,088787126	0,27780685	0,10609122	0,21082355	0,086891442	0,084269218	0,11966346	0,12750545
1390,307	0,13526087	0,12980716	0,1537959	0,16476878	0,16874061	0,079163156	0,18594535	0,10465791	0,10630819	0,093369291	0,2746547	0,11317878	0,21780842	0,10437989	0,093200452	0,1299397	0,13009183
1388,581	0,13575084	0,13447096	0,16556768	0,16100125	0,15836377	0,077251012	0,17846055	0,11900376	0,10839833	0,10206977	0,30303378	0,12414593	0,22331039	0,10758784	0,094493204	0,11409914	0,135444
1386,854	0,13062981	0,12209329	0,15065608	0,14568919	0,14148251	0,074130854	0,15605697	0,10194205	0,09993382	0,09569726	0,27624771	0,11007023	0,20325423	0,11049213	0,095762665	0,10486146	0,12061584
1385,127	0,12944728	0,1308467	0,15305797	0,14221456	0,14444568	0,078494515	0,15947035	0,09486134	0,081060677	0,085294323	0,25212431	0,08783555	0,16738119	0,12004691	0,092740849	0,094538408	0,13042966
1383,401	0,11598927	0,10798003	0,12942209	0,10680189	0,11757309	0,058219042	0,13641526	0,078011711	0,067780501	0,073862384	0,23616986	0,085243018	0,16160013	0,099759214	0,075689542	0,066327681	0,10118966
1381,674	0,11390668	0,10906236	0,13090669	0,10551755	0,10449111	0,056335634	0,11658293	0,072399443	0,058422539	0,072378757	0,21952346	0,079684856	0,13688167	0,095049537	0,075100702	0,051982336	0,10616289
1379,948	0,12541966	0,1285356	0,13030078	0,12675225	0,12177024	0,07548825	0,12774558	0,082761197	0,067999382	0,081243612	0,23158561	0,088688894	0,1648876	0,12128665	0,09889058	0,062858223	0,11958505
1378,221	0,12510194	0,11406866	0,12676666	0,11876969	0,11154977	0,073626693	0,11631529	0,076044947	0,058269749	0,082655156	0,18765048	0,084101588	0,13149896	0,12592496	0,10617276	0,056369369	0,12638504
1376,495	0,12391888	0,12076657	0,13721252	0,13009702	0,12372058	0,087631754	0,12197576	0,086472959	0,061890067	0,092516664	0,21704821	0,082826576	0,16287175	0,15039758	0,11763713	0,061384206	0,14557439
1374,768	0,13079785	0,13538368	0,14179409	0,13504084	0,12243508	0,099011086	0,11633855	0,095523045	0,070649497	0,10280964	0,20885932	0,081348783	0,1454919	0,15988404	0,13126911	0,060336403	0,16323857
1373,042	0,1429943	0,15268478	0,15589716	0,1489908	0,12583756	0,11504564	0,12690047	0,10776452	0,089069336	0,1100765	0,21973425	0,087335125	0,15674907	0,17491648	0,14806035	0,074397336	0,18243035
1371,315	0,14832595	0,16042506	0,17045338	0,15494625	0,13010249	0,12056921	0,13306145	0,11984686	0,099799355	0,12448481	0,23590669	0,091917021	0,16288783	0,18334842	0,15494745	0,07802663	0,19474064
1369,588	0,1474524	0,16063501	0,17103998	0,14315057	0,11815338	0,12527505	0,11788621	0,12584775	0,1102277	0,13339273	0,2289205	0,099052594	0,1477597	0,17560129	0,15464425	0,072563047	0,19175604
1367,862	0,14752149	0,16714762	0,17153086	0,13129503	0,10764279	0,13330984	0,11258226	0,12929037	0,11894151	0,13799763	0,1916955	0,093131206	0,12876467	0,17036369	0,15454326	0,072779566	0,19333471
1366,135	0,15367251	0,17924184	0,18620953	0,12591477	0,12166885	0,14289009	0,14338316	0,13885536	0,12953307	0,14675968	0,21009823	0,096083495	0,14220875	0,18210221	0,16814882	0,089607909	0,2018955
1364,409	0,14975018	0,17443569	0,19133244	0,11062577	0,11806384	0,14814896	0,15196228	0,1401827	0,1379083	0,14826753	0,20985978	0,09787431	0,1456902	0,17184018	0,1653678	0,094904669	0,19752511
1362,682	0,15439273	0,18474146	0,20290464	0,095556066	0,11792903	0,15838167	0,16416148	0,15120886	0,15061923	0,15459888	0,20322717	0,10420804	0,15398645	0,17259883	0,16840025	0,10315379	0,20724766
1360,956	0,15212929	0,18348018	0,20471139	0,076936361	0,11587578	0,15749438	0,16231718	0,15711322	0,16027865	0,15542172	0,18908147	0,10457939	0,14777965	0,16260916	0,16470861	0,10324389	0,20273426
1359,229	0,15188615	0,18006053	0,2079323	0,073771158	0,1147207	0,15546069	0,15697906	0,16141458	0,16317222	0,15822734	0,17124104	0,10468266	0,14023518	0,14853714	0,16535549	0,1043969	0,19192109
1357,503	0,15268018	0,17235118	0,1999432	0,060541994	0,10798126	0,15077885	0,15108104	0,16068124	0,16125048	0,15723934	0,14801678	0,10407234	0,12471578	0,13558155	0,15832778	0,10018505	0,17712412
1355,776	0,15545134	0,17943049	0,20592545	0,064203565	0,11810827	0,15960929	0,17167706	0,16629438	0,17189978	0,16646732	0,15023051	0,11694414	0,13059159	0,13826354	0,16438763	0,11379464	0,17924546
1354,05	0,16952551	0,19989844	0,23421705	0,082408269	0,14182725	0,18038932	0,19567312	0,18758205	0,19499858	0,18785281	0,18483979	0,13176985	0,16829977	0,15480345	0,18148855	0,13702112	0,19774025
1352,323	0,19114341	0,22496686	0,25232707	0,10369719	0,16089971	0,20550313	0,21327974	0,21103132	0,22259043	0,20874165	0,18591432	0,15806282	0,17008457	0,17073489	0,19809312	0,1606008	0,21543144
1350,596	0,21261554	0,24043777	0,26873669	0,11244395	0,17920343	0,23020661	0,22465606	0,22857904	0,24308113	0,22242218	0,17386802	0,16140043	0,16889882	0,18888644	0,21339059	0,17469303	0,23081883
1348,87	0,24691838	0,28003037	0,30446082	0,1319384	0,20517181	0,26492711	0,25879399	0,27052418	0,28242988	0,26484178	0,18655638	0,18495605	0,18943477	0,21505207	0,25039619	0,19865634	0,26861153
1347,143	0,2759864	0,30444521	0,33914811	0,14695284	0,22524065	0,30142236	0,26447324	0,30693534	0,31871131	0,29666896	0,20492028	0,21886955	0,21409431	0,24196492	0,28058244	0,22571864	0,30288088
1345,417	0,31929305	0,35643655	0,38895276	0,17826647	0,26845389	0,35044322	0,31607075	0,35258037	0,36399775	0,33918781	0,26225844	0,25273455	0,25335383	0,29874701	0,33631269	0,26668718	0,35749727
1343,69	0,36452871	0,40121879	0,43797788	0,21669047	0,30117811	0,3988727	0,35265245	0,3971072	0,41279701	0,3853652	0,27965994	0,27306392	0,27968149	0,35625544	0,38641994	0,31213416	0,40091491
1341,964	0,40013093	0,44087754	0,47637084	0,23583917	0,33056458	0,43707809	0,38295115	0,44092891	0,44541757	0,42472002	0,31094943	0,30388936	0,30478801	0,40344049	0,42861688	0,33434547	0,45000541
1340,237	0,40177008	0,43383555	0,4748332	0,19472303	0,30791981	0,44045354	0,34853153	0,43680143	0,44917933	0,4234979	0,3072947	0,29446114	0,28954675	0,40041219	0,42684617	0,3095474	0,4352385
1338,511	0,42602241	0,4580401	0,50343561	0,21695209	0,3230254	0,45701924	0,36697025	0,46463842	0,46372848	0,45204403	0,32695645	0,31623203	0,32092893	0,42459541	0,44156631	0,33078267	0,47073286
1336,784	0,42935186	0,45201608	0,48292611	0,20325754	0,3085868	0,45504335	0,36386575	0,45196265	0,45205642	0,43783244	0,30513279	0,3016901	0,30012211	0,43111139	0,44473136	0,32721084	0,46705093
1335,057	0,43070538	0,46167767	0,49637182	0,20021498	0,31779488	0,45292614	0,37284384	0,44986678	0,44422158	0,43817933	0,32154869	0,29975531	0,31752744	0,43565153	0,44444028	0,32427042	0,48029447
1333,331	0,41008996	0,41789233	0,45938898	0,16406403	0,29175066	0,42340923	0,3367492	0,41861514	0,42043009	0,40777503	0,30237027	0,27497402	0,27950833	0,40951582	0,40931877	0,28956424	0,44942137
1331,604	0,3895467	0,39645909	0,43256267	0,1325129	0,2631412	0,39517587	0,31731414	0,38950522	0,38722984	0,38726489	0,2859763	0,24770953	0,26354416	0,37803915	0,38069029	0,26842391	0,41776288
1329,878	0,37430813	0,38082081	0,40785581	0,13480093	0,2435699	0,37214794	0,29352409	0,37157444	0,37062892	0,364854	0,26138757	0,24481966	0,24922618	0,35982368	0,36525058	0,2525126	0,39380521
1328,151	0,37491986	0,37916016	0,41317855	0,14161985	0,25835518	0,37001192	0,307115	0,37451538	0,37503405	0,36763172	0,28619656	0,25398043	0,26742007	0,35563589	0,35976872	0,2580441	0,39564084
1326,425	0,3607862	0,36095183	0,39291361	0,14451111	0,25009432	0,35267416	0,29900165	0,35836431	0,35935311	0,34619487	0,2731605	0,24171352	0,2537019	0,33309021	0,34664269	0,24825631	0,36794647
1324,698	0,36048154	0,36136633	0,39196894	0,14622192	0,26643889	0,34707015	0,30767515	0,35272231	0,35745496	0,34148639	0,26793942	0,23095706	0,2480253	0,33018208	0,34665601	0,2514338	0,37010312
1322,972	0,35960323	0,35046089	0,37659712	0,13938444	0,26384831	0,34562638	0,29812379	0,34403742	0,35077208	0,33400799	0,24968919	0,22353041	0,23155343	0,32062614	0,33001473	0,24873846	0,36910434
1321,245	0,37748141	0,37527759	0,40481716	0,19293936	0,29622678	0,36044112	0,33071844	0,36411261	0,37384508	0,35511304	0,30452694	0,24670684	0,28007537	0,34766437	0,35708002	0,27422308	0,39754078
1319,519	0,36758762	0,35608916	0,38277597	0,18200732	0,29162592	0,35081446	0,30792327	0,34992145	0,36277895	0,34665729	0,25314004	0,22780697	0,24280505	0,33613077	0,35048939	0,26555797	0,38928424
1317,792	0,37099587	0,35537392	0,37508766	0,19865476	0,29496915	0,35359122	0,296693	0,35705187	0,36935363	0,35018335	0,26899508	0,23882976	0,24676019	0,34085274	0,35735399	0,27065125	0,39289618
1316,065	0,38500077	0,37514748	0,39350035	0,23820165	0,31516427	0,36725348	0,32019898	0,36819728	0,37796039	0,36157857	0,29761321	0,25580243	0,27856801	0,35846951	0,37291102	0,28585665	0,4196197
1314,339	0,39372058	0,38017216	0,39807872	0,25528881	0,3170119	0,36449947	0,32236028	0,36783935	0,37243955	0,35816627	0,30778371	0,25873633	0,2720907	0,36860502	0,37569327	0,28783917	0,42953707
1312,612	0,38684115	0,36328094	0,38233938	0,24767372	0,30892998	0,35050348	0,30900258	0,35355286	0,3566695	0,34421949	0,3038	0,24429754	0,25597074	0,36330122	0,36314079	0,27837475	0,42275013
1310,886	0,37620886	0,34616883	0,3625091	0,24712643	0,29180016	0,33372783	0,28758495	0,33981516	0,33762484	0,32610877	0,3018299	0,23280895	0,24677666	0,34967729	0,34914937	0,26246039	0,40385745
1309,159	0,36582616	0,32980503	0,34727616	0,24120561	0,27337757	0,3184696	0,26958681	0,32719001	0,3263455	0,31193873	0,3035222	0,23072078	0,24483948	0,33152535	0,32997709	0,24492432	0,3816957
1307,433	0,34444981	0,30025855	0,31633557	0,21088687	0,24448506	0,29311881	0,24060513	0,29729834	0,30143992	0,28857632	0,26374973	0,20267688	0,21392114	0,30257901	0,29484839	0,21224742	0,3445287
1305,706	0,33142089	0,2782107	0,28592521	0,18340561	0,22251129	0,27262583	0,21531527	0,26550151	0,27218219	0,26189736	0,2349535	0,17729693	0,19302024	0,28359443	0,26774929	0,18338833	0,31794707
1303,98	0,33433773	0,28191326	0,29022398	0,18442598	0,22321896	0,26300214	0,21943167	0,25912124	0,26659149	0,25416848	0,24360904	0,17272817	0,20424419	0,28833427	0,26596419	0,17841587	0,3142988
1302,253	0,33831306	0,29564618	0,31849807	0,17401884	0,22332594	0,26089435	0,22008786	0,2605157	0,26367646	0,25444586	0,26544819	0,17855635	0,21928463	0,2859262	0,25884354	0,16864782	0,30737292
1300,527	0,34703426	0,30982066	0,34010415	0,17545403	0,23295627	0,26279081	0,23147448	0,26376197	0,26044469	0,25002173	0,28450972	0,18932926	0,24209211	0,2741269	0,25220444	0,16020283	0,29706417
1298,8	0,38157593	0,36199635	0,42479716	0,20409103	0,26160899	0,27311771	0,25879577	0,27058524	0,27292647	0,26330504	0,35114264	0,22970359	0,30886565	0,27235375	0,2593061	0,15093251	0,30297804
1297,073	0,47340811	0,4822899	0,56984744	0,27115338	0,31358023	0,31293349	0,30539979	0,30685843	0,31206194	0,30521745	0,47789969	0,33532332	0,42298436	0,28454208	0,28210437	0,15416355	0,33181674
1295,347	0,58601119	0,62159022	0,68333617	0,3579063	0,38375152	0,35734443	0,34597733	0,37715582	0,37967984	0,37143562	0,66188741	0,52684391	0,55801519	0,31040309	0,31345636	0,17928108	0,365855
1293,62	0,53541373	0,53724184	0,59074068	0,33550714	0,35389852	0,31895334	0,3266835	0,34888409	0,34590195	0,33581662	0,64404724	0,50434453	0,51418541	0,29442797	0,28187388	0,17977943	0,32909264
1291,894	0,37988983	0,34898476	0,38617553	0,20631485	0,25245964	0,22428709	0,24316329	0,26243462	0,25324635	0,24628235	0,47084192	0,31466033	0,36412297	0,2173542	0,20163062	0,13566146	0,24004212
1290,167	0,28165843	0,232772	0,25695888	0,14819356	0,20026312	0,16611755	0,2011918	0,19528274	0,19217241	0,18490265	0,34494232	0,20155484	0,26537263	0,16466101	0,14907048	0,11276669	0,18060882
1288,441	0,24704724	0,18295761	0,2072203	0,14886727	0,19000462	0,13484596	0,18423002	0,16830044	0,16371265	0,15198924	0,30585954	0,16475379	0,23532808	0,14378608	0,12533442	0,11539789	0,1504749
1286,714	0,22727212	0,16674396	0,18870287	0,16184034	0,20026665	0,11783196	0,19922113	0,14897295	0,14578288	0,13309299	0,31658181	0,15631738	0,23699202	0,13195548	0,11390034	0,13465597	0,13332349
1284,988	0,21169049	0,14548498	0,17881905	0,17119754	0,19772668	0,10104879	0,1983975	0,14029735	0,13301504	0,11412528	0,28396781	0,14953231	0,22855855	0,11088417	0,09719403	0,12636488	0,12535408
1283,261	0,18224202	0,12185204	0,14379047	0,16399925	0,18057918	0,073495899	0,16672777	0,11361224	0,11107215	0,092879963	0,25449916	0,13150946	0,21242338	0,073433786	0,067739269	0,11260038	0,079794757
1281,534	0,20410568	0,14327373	0,1618861	0,21213469	0,21998637	0,093731052	0,22050735	0,13308398	0,12618238	0,11213749	0,31904332	0,17700843	0,25984009	0,10004553	0,088160323	0,1566319	0,11476534
1279,808	0,19238288	0,12861169	0,15527742	0,2119183	0,21093574	0,075736612	0,20136822	0,11906678	0,10679548	0,095956601	0,29773289	0,14652773	0,23507104	0,091454717	0,083360501	0,14827893	0,09030374
1278,081	0,20844352	0,15609187	0,18015086	0,24027248	0,24117026	0,091778472	0,23776187	0,1301619	0,12547604	0,12036782	0,35914952	0,18268586	0,27711867	0,10864837	0,094560466	0,1773665	0,11686621
1276,355	0,19503511	0,14226755	0,16160796	0,23817458	0,22843025	0,074794166	0,21213213	0,12655656	0,12153344	0,10683984	0,33796986	0,18246032	0,25833007	0,087960294	0,084028241	0,1618568	0,10106513
1274,628	0,19975064	0,14949239	0,16795733	0,24837656	0,23047029	0,081367684	0,21745451	0,12049047	0,12000765	0,1091669	0,3336805	0,18483628	0,2423906	0,10018995	0,084308291	0,17398082	0,10315094
1272,902	0,22662499	0,1931998	0,21614055	0,32234476	0,28037922	0,11754733	0,27086758	0,1611508	0,14960334	0,14447453	0,39173807	0,23161854	0,32131557	0,15253911	0,12908648	0,22999759	0,14670346
1271,175	0,22183413	0,1872233	0,2058129	0,32292567	0,26410852	0,11305954	0,24076381	0,15693001	0,15237854	0,14718494	0,38657713	0,24263987	0,31450004	0,13477155	0,13217744	0,21795775	0,13624739
1269,449	0,22157161	0,18523195	0,21339056	0,32438177	0,26637407	0,12030456	0,24653222	0,16466697	0,15552705	0,15780081	0,39812364	0,24084501	0,31493054	0,14843117	0,1352266	0,22539754	0,14466963
1267,722	0,21706539	0,18038057	0,19042018	0,31157164	0,25329019	0,12423166	0,22489133	0,16585158	0,15572267	0,16071762	0,39141685	0,22888819	0,30464437	0,14009811	0,1269369	0,21936071	0,13614188
1265,996	0,24155377	0,21893223	0,22687249	0,3450334	0,29141036	0,14814926	0,27272395	0,1931986	0,1828007	0,19227844	0,45284195	0,26498821	0,35995678	0,19068062	0,16725266	0,26079821	0,17068452
1264,269	0,23267124	0,2187895	0,22137386	0,33247847	0,27884868	0,14892781	0,24078459	0,19718993	0,18627266	0,19181474	0,42679839	0,25900102	0,35014546	0,17933572	0,1702174	0,25657269	0,17327114
1262,542	0,2352236	0,22073919	0,22025645	0,32375464	0,27303777	0,15868249	0,23976327	0,20709714	0,19269168	0,20489753	0,43138694	0,26063705	0,34328376	0,19221791	0,1763296	0,25236752	0,17565103
1260,816	0,22875746	0,21261449	0,2078668	0,32020096	0,25755984	0,15533776	0,23422516	0,20191049	0,18917809	0,20680647	0,40924014	0,25277045	0,31718491	0,1911433	0,17453732	0,24946838	0,16557446
1259,089	0,23370584	0,22793523	0,2138561	0,32143447	0,26177789	0,16609554	0,24049531	0,20724216	0,18704415	0,2182661	0,41854474	0,2555655	0,33105881	0,20635872	0,18788822	0,25948008	0,18026668
1257,363	0,23433827	0,23779291	0,22132605	0,33086366	0,26905732	0,17902796	0,24617971	0,21093694	0,19383328	0,22372562	0,41772102	0,25634596	0,32771044	0,22247313	0,20066869	0,27542665	0,19357475
1255,636	0,2335765	0,23233436	0,20711041	0,33938054	0,27165516	0,189053	0,24208362	0,21670233	0,2020718	0,23386417	0,41835141	0,26206706	0,32230233	0,22843873	0,20604773	0,28535626	0,19891132
1253,91	0,24866494	0,25098987	0,22862213	0,36718864	0,29644126	0,20794103	0,25639073	0,23908367	0,21697699	0,25484638	0,42915862	0,27706203	0,33226191	0,25272558	0,22662393	0,31376027	0,21992941
1252,183	0,25004769	0,2599288	0,23117574	0,39308354	0,30885441	0,22026873	0,2610066	0,24896746	0,22628966	0,26758788	0,4526967	0,29388382	0,34593747	0,26521526	0,23952767	0,32633423	0,23371589
1250,457	0,24079448	0,25461478	0,2164549	0,41350499	0,31032841	0,21878235	0,25488872	0,2467696	0,22838546	0,27265823	0,44195781	0,29714212	0,34057818	0,25764499	0,23749409	0,32156932	0,23516916
1248,73	0,25288095	0,26963485	0,23539215	0,45898618	0,34325494	0,23780855	0,28502387	0,26554725	0,24524047	0,29162517	0,46598855	0,32060135	0,36739522	0,28290907	0,25827934	0,35546522	0,25275707
1247,003	0,2563311	0,27445081	0,2353585	0,47457792	0,36055982	0,24505911	0,30089541	0,27856941	0,25706001	0,29857266	0,47775851	0,33586961	0,38374458	0,29030517	0,26306827	0,37265459	0,25732045
1245,277	0,23970199	0,26221131	0,20954011	0,46248589	0,34857305	0,2401565	0,29478639	0,27344116	0,24666652	0,29575507	0,45841573	0,3263646	0,3668155	0,28073441	0,25185132	0,36850251	0,24741862
1243,55	0,23816232	0,2605286	0,20421841	0,46699715	0,35108341	0,24435649	0,29570153	0,27787871	0,2548725	0,30529129	0,47147135	0,33536516	0,37266815	0,2829223	0,25610912	0,37493877	0,24974074
1241,824	0,24240345	0,26657451	0,21753934	0,4866005	0,35657166	0,25248926	0,30398768	0,28395159	0,26358584	0,31183024	0,46272299	0,33506152	0,37792303	0,29053074	0,26242974	0,38677735	0,26080185
1240,097	0,23448142	0,25852023	0,21141831	0,47404102	0,34767463	0,24700582	0,29113042	0,27763397	0,26068487	0,30689387	0,43898819	0,32090092	0,35755288	0,28491054	0,2549284	0,37835917	0,25987282
1238,371	0,2259116	0,25669837	0,20062865	0,45699753	0,32715111	0,24475493	0,27173727	0,27452707	0,26116141	0,30305928	0,43179559	0,3199066	0,34972159	0,28191945	0,2539092	0,36473295	0,25016043
1236,644	0,22395477	0,25609159	0,19754783	0,44796718	0,30956711	0,2457933	0,26559229	0,27704306	0,25841423	0,3008135	0,43294124	0,31417837	0,33893812	0,28604256	0,256379	0,35895801	0,25016747
1234,918	0,2111153	0,24463119	0,18823226	0,42007811	0,28321319	0,23265531	0,24661498	0,27076807	0,25453974	0,29324682	0,41376965	0,29798357	0,31266177	0,27181259	0,24335051	0,33784409	0,23320208
1233,191	0,19704946	0,23269639	0,18154949	0,3946248	0,26508504	0,22483994	0,23627621	0,26665144	0,24943046	0,28979716	0,40082684	0,2870997	0,30459915	0,25861425	0,23599467	0,31811673	0,22195482
1231,465	0,1788631	0,20984295	0,16233057	0,35559162	0,2240347	0,21069264	0,20336407	0,25660268	0,23372123	0,27106808	0,36766588	0,26189445	0,27390787	0,23769921	0,21531511	0,28884874	0,20948828
1229,738	0,17087505	0,20557548	0,16215674	0,32082606	0,19143772	0,19834726	0,18357682	0,24811218	0,22988267	0,25970644	0,36741442	0,24472971	0,26117505	0,22715006	0,20179701	0,26354592	0,19983034
1228,011	0,16338752	0,20105807	0,1609247	0,28954701	0,17401772	0,18754268	0,17808222	0,23346946	0,22220761	0,24847546	0,34977117	0,21908528	0,23507508	0,21408398	0,18708504	0,23999853	0,18280011
1226,285	0,14561038	0,17880287	0,14146873	0,24209835	0,14026552	0,16934772	0,15236189	0,21169596	0,20306297	0,22849565	0,30378101	0,1849941	0,20324115	0,18883002	0,16507407	0,20398103	0,15475666
1224,558	0,13166656	0,16375551	0,12337062	0,20442687	0,11817528	0,14847871	0,14106147	0,19762407	0,19035563	0,2088628	0,28625384	0,16076478	0,17129505	0,18022111	0,14982837	0,18322994	0,14228811
1222,832	0,11651972	0,15088453	0,12182583	0,1776959	0,10640842	0,1317084	0,13309932	0,19075768	0,1752669	0,19306558	0,28479051	0,14596018	0,16307948	0,16964749	0,13624245	0,16300697	0,13127256
1221,105	0,10610142	0,1484405	0,12065768	0,1554199	0,098193097	0,12159022	0,13355384	0,18335414	0,16792383	0,18422985	0,29578662	0,13615966	0,16538756	0,16342405	0,12538463	0,14417447	0,12500317
1219,379	0,095310714	0,130491	0,11453153	0,12615071	0,087282407	0,10881844	0,13666782	0,16651334	0,15772227	0,16770392	0,29573093	0,11706572	0,14913676	0,15029375	0,11186265	0,12594776	0,11135366
1217,652	0,079873187	0,11387028	0,10747877	0,092563667	0,073622224	0,091942422	0,13659707	0,14232517	0,13680016	0,14808054	0,26984211	0,092419138	0,12674959	0,1291214	0,087882288	0,10209905	0,090769062
1215,926	0,081131437	0,11694706	0,11460391	0,082398635	0,083034437	0,09346579	0,15046364	0,14284595	0,1339245	0,14581318	0,22632758	0,075856988	0,11187771	0,1272034	0,088018516	0,099461472	0,089940289
1214,199	0,10493781	0,15468754	0,17462841	0,10753971	0,12703278	0,11720979	0,20367135	0,17616759	0,17031349	0,17041967	0,30203956	0,12001887	0,17712624	0,15594108	0,12009617	0,1246591	0,13174172
1212,473	0,11576186	0,16580916	0,20021159	0,11425645	0,14441428	0,1381959	0,22948552	0,1854458	0,18428534	0,18237981	0,30174165	0,13003959	0,17357617	0,15548427	0,13577596	0,12670131	0,14354623
1210,746	0,13800121	0,19289999	0,22037376	0,12246517	0,16997861	0,15650941	0,26903944	0,19884377	0,2044693	0,19858776	0,27596736	0,12558292	0,16738597	0,17374852	0,15643187	0,13984481	0,16255062
1209,019	0,18336715	0,24664828	0,29448059	0,16117703	0,23392271	0,20616192	0,33675162	0,25093957	0,25610403	0,24761101	0,3531754	0,19321552	0,24029581	0,22212301	0,2050504	0,19310012	0,22888794
1207,293	0,2106212	0,26596959	0,32551426	0,17620433	0,26563806	0,23339976	0,37198515	0,27795119	0,27714627	0,26833778	0,35602759	0,20673973	0,2669653	0,235117	0,22770405	0,21417132	0,25820327
1205,566	0,19633234	0,24536072	0,30263886	0,17129984	0,27292597	0,21717747	0,36139078	0,26389872	0,26262452	0,25490795	0,31530572	0,20550534	0,2453513	0,21742758	0,21385843	0,20017543	0,24890027
1203,84	0,18075236	0,23129189	0,29755418	0,16665478	0,27217023	0,20217993	0,35963995	0,23818528	0,23888627	0,22641419	0,28032566	0,18075277	0,22116339	0,20687565	0,19018737	0,18246374	0,23875644
1202,113	0,16266804	0,21495335	0,27997444	0,16138591	0,27970376	0,170849	0,36978892	0,20789891	0,20912682	0,19610188	0,2700638	0,16312835	0,22360093	0,18111546	0,16482066	0,1721222	0,2257955
1200,387	0,13868865	0,1895053	0,26973968	0,14568934	0,27878865	0,13634318	0,37998327	0,18026876	0,17459071	0,16461415	0,26637913	0,15391093	0,22525771	0,1549147	0,13714562	0,14391135	0,20503276
1198,66	0,085237847	0,12059633	0,19613345	0,066478855	0,22298611	0,080388592	0,31985055	0,12064032	0,1111549	0,10562855	0,18123074	0,088495807	0,15226583	0,08201415	0,074751773	0,078404173	0,13079344
1196,934	0,088036455	0,12864915	0,20638352	0,086528145	0,24478555	0,076848539	0,36807326	0,10938852	0,10152755	0,10086194	0,22188386	0,097777683	0,16182411	0,080911499	0,076879365	0,076879364	0,14670528
1195,207	0,072032038	0,10704443	0,19872926	0,079787031	0,24604072	0,053859393	0,35524619	0,094922335	0,073530522	0,08314143	0,18132774	0,089559256	0,14817566	0,056382213	0,063122586	0,055383017	0,14468771
1193,48	0,083392984	0,12758922	0,24290901	0,10260534	0,28638613	0,061571675	0,41258402	0,10180029	0,079639996	0,086747224	0,24244754	0,10056433	0,20823292	0,077498395	0,076186175	0,070173046	0,17937074
1191,754	0,098009075	0,14629602	0,27340088	0,12852861	0,3267471	0,071512908	0,46810161	0,10534257	0,083056619	0,086453757	0,26997374	0,11517674	0,23632659	0,098355439	0,091250286	0,086711866	0,20204955
1190,027	0,081717713	0,1243473	0,25228265	0,081485692	0,30452056	0,051781026	0,45401292	0,066943421	0,052209152	0,063089309	0,15202857	0,081333956	0,16270568	0,058606957	0,075052947	0,049798824	0,1863391
1188,301	0,096740147	0,13280853	0,28270705	0,099520672	0,33696831	0,063265985	0,49874448	0,074373458	0,055379184	0,065207229	0,19107832	0,090132147	0,19946657	0,071216807	0,087976606	0,060981203	0,21489305
1186,574	0,10565333	0,14836409	0,32121471	0,10224802	0,37301112	0,076430094	0,53533179	0,07003439	0,057555699	0,071060638	0,16139548	0,080107272	0,17979782	0,072300688	0,10148903	0,062622885	0,25379269
1184,848	0,1325727	0,17425111	0,35438678	0,14230701	0,41901306	0,098552486	0,59549565	0,095999102	0,079510097	0,088239307	0,23013513	0,12656844	0,24838167	0,11652137	0,13418558	0,093885668	0,2944102
1183,121	0,14762281	0,1984986	0,3879467	0,15823807	0,46119412	0,1183091	0,6386191	0,10690276	0,085528663	0,10033418	0,20206174	0,13778503	0,25084297	0,12091474	0,15139574	0,10554409	0,31499945
1181,395	0,18056303	0,22936628	0,43795371	0,18712638	0,51356185	0,14491475	0,68797468	0,12784785	0,10743048	0,12230003	0,21160034	0,1576572	0,27246438	0,13948739	0,18038888	0,13025657	0,3694126
1179,668	0,203626	0,26335055	0,47709039	0,22036426	0,54976779	0,16921548	0,74179274	0,15707416	0,1396607	0,14411085	0,25488072	0,19675557	0,31716765	0,16205027	0,21709625	0,15302896	0,41818589
1177,942	0,23250291	0,29562164	0,52287149	0,24958936	0,60063705	0,1976298	0,7973739	0,1675928	0,14485742	0,1546057	0,23036472	0,21435332	0,32387892	0,19178663	0,24594053	0,18211948	0,46528713
1176,215	0,28424064	0,35192112	0,6006303	0,304279	0,66726875	0,23483885	0,8708136	0,21088445	0,19316649	0,19575759	0,32125921	0,27788222	0,40867814	0,22820357	0,29374091	0,22179159	0,52935033
1174,488	0,3354191	0,41031257	0,69261703	0,37635628	0,747103	0,2801038	0,96122326	0,25066236	0,23112975	0,22992734	0,38086201	0,33375454	0,46300873	0,27808015	0,34559097	0,275163	0,60170158
1172,762	0,35462431	0,43139229	0,72315269	0,38131972	0,76384362	0,28247626	0,9777805	0,24930838	0,2311674	0,23171801	0,36461165	0,3496882	0,46011347	0,26658666	0,34519703	0,2707898	0,61385527
1171,035	0,37998783	0,45043241	0,75249109	0,40915802	0,8107546	0,28775211	1,0115092	0,24624778	0,23629539	0,2362287	0,40404897	0,38922625	0,50842973	0,27539045	0,35168746	0,28164867	0,64550976
1169,309	0,37167902	0,42548652	0,75085731	0,38749754	0,80835003	0,268531	1,0156245	0,22262043	0,21251233	0,21501552	0,35638195	0,37613185	0,45263554	0,24614879	0,33534511	0,26765848	0,63941847
1167,582	0,36734787	0,41085329	0,74655	0,39072185	0,8392812	0,26363574	1,0589583	0,20728941	0,18989963	0,2014167	0,33532983	0,34493068	0,46018801	0,25457162	0,33064279	0,27302323	0,66065004
1165,856	0,3551199	0,40435941	0,75150492	0,39388315	0,84678306	0,24983845	1,0833577	0,19917862	0,17826969	0,18827711	0,31052392	0,33089874	0,44602855	0,23359461	0,32463473	0,26103339	0,65726448
1164,129	0,35653434	0,40377982	0,7542792	0,38036035	0,84397961	0,24914697	1,0842893	0,18479131	0,1599428	0,17248801	0,25063966	0,31382725	0,4188615	0,21867721	0,32299594	0,25131745	0,66877138
1162,403	0,38680358	0,43441795	0,80917701	0,41559705	0,89607029	0,27634287	1,162446	0,2008795	0,18144828	0,18651439	0,28742095	0,34077046	0,46369434	0,24436953	0,35257275	0,28335511	0,70801564
1160,676	0,41004291	0,45574212	0,83535802	0,41329578	0,92232744	0,29235872	1,1938435	0,2215004	0,19811862	0,20668195	0,29843317	0,36217666	0,4736599	0,2537638	0,37295702	0,28769982	0,73699903
1158,949	0,43449293	0,4635872	0,86557893	0,39951621	0,94182241	0,31691461	1,2297699	0,23173119	0,21119226	0,22060536	0,26805572	0,35162428	0,474033	0,2692909	0,3841139	0,29710771	0,76819936
1157,223	0,45206019	0,48455059	0,88608334	0,38246156	0,94531323	0,3301061	1,2434798	0,23909923	0,2185617	0,22765422	0,21801959	0,34485223	0,46004409	0,26729045	0,40175708	0,28960032	0,78644761
1155,496	0,47315656	0,48904382	0,90112684	0,36871712	0,95292407	0,34417286	1,2588078	0,24787402	0,22511334	0,23616232	0,20787313	0,34950845	0,44924955	0,27255783	0,41722862	0,28463033	0,81196857
1153,77	0,48811965	0,49745796	0,9295076	0,35706439	0,97325179	0,34669969	1,2963258	0,24276762	0,21869836	0,23382906	0,19154565	0,34499036	0,4537202	0,27676938	0,42184145	0,28660458	0,84249564
1152,043	0,5002535	0,51569863	0,95988781	0,36138172	1,0048231	0,3508637	1,3388155	0,25061649	0,226847	0,24384585	0,22800335	0,36359079	0,48338881	0,28709916	0,43369917	0,29056625	0,87872076
1150,317	0,50588659	0,52135066	0,97900397	0,35905032	1,0113499	0,3431958	1,3546219	0,2438961	0,21787392	0,23292314	0,22142045	0,36501033	0,47715246	0,28350924	0,44175414	0,27567886	0,88189432
1148,59	0,52427139	0,52594244	1,0103549	0,36096475	1,0430397	0,3509777	1,4015103	0,23849853	0,21254634	0,22951803	0,22458469	0,36796888	0,49562199	0,29001786	0,44874576	0,28400528	0,90190242
1146,864	0,5507166	0,55034433	1,0448354	0,39269129	1,0977323	0,37133588	1,4626911	0,24950689	0,21875925	0,24315086	0,25388368	0,39882947	0,53480554	0,31586895	0,47722729	0,30260222	0,95730378
1145,137	0,57242362	0,56738169	1,069624	0,39890029	1,1283728	0,38581699	1,5021396	0,26258004	0,22624993	0,25478031	0,28563584	0,41664734	0,57645757	0,32661597	0,49722663	0,30868737	0,99508247
1143,411	0,59298567	0,58418453	1,0989554	0,40353535	1,1559589	0,39692	1,5454256	0,26244335	0,22609911	0,25650512	0,26578637	0,42254608	0,57871128	0,32762664	0,51320466	0,31123522	1,014349
1141,684	0,62623621	0,61004489	1,1442531	0,41522661	1,1911343	0,41788582	1,5969701	0,271936	0,23213944	0,26894471	0,25023866	0,42921996	0,58514062	0,34264763	0,52904734	0,32304987	1,0501491
1139,957	0,68108379	0,65525693	1,2122469	0,45961711	1,2585982	0,46123611	1,6958909	0,30381329	0,26399859	0,30163601	0,30107047	0,48020113	0,64311842	0,38438546	0,57349329	0,36285318	1,1225016
1138,231	0,74148937	0,71474994	1,2938382	0,50163725	1,3223103	0,50608082	1,7727081	0,33946865	0,30407488	0,33597946	0,35134038	0,53346393	0,70733549	0,42221924	0,61780992	0,38581686	1,192857
1136,504	0,82995594	0,8141846	1,4412753	0,57031811	1,4135906	0,57014018	1,8725075	0,39644288	0,35955069	0,38791419	0,44281556	0,61263559	0,80658097	0,47294581	0,68335432	0,43077818	1,2732126
1134,778	0,96312746	0,95844182	1,6255376	0,67849432	1,5457539	0,66047136	2,0087277	0,47845971	0,44472514	0,46571128	0,56855332	0,73591935	0,94836442	0,54921996	0,77632948	0,50400363	1,3967675
1133,051	1,0961444	1,0990188	1,7933681	0,79064439	1,6741123	0,75907612	2,134637	0,57273184	0,54249685	0,55901299	0,70468656	0,87993772	1,076259	0,63202074	0,87905455	0,57601598	1,5277756
1131,325	1,1928741	1,1830591	1,8841457	0,86082212	1,7762466	0,83600056	2,2530371	0,64826482	0,61290589	0,63301392	0,760974	0,95523552	1,1496458	0,71478855	0,96496409	0,64891299	1,6495276
1129,598	1,2273943	1,1925205	1,8926295	0,88142709	1,8290034	0,87962881	2,319251	0,68652645	0,65088863	0,67323857	0,73360431	0,95767199	1,1598932	0,77303024	1,0235671	0,69801821	1,7367366
1127,872	1,2548827	1,2018102	1,9164008	0,90524542	1,89976	0,91556774	2,4095937	0,72270646	0,68669624	0,70824992	0,73615922	0,95555511	1,1725689	0,82384328	1,0784664	0,75481941	1,8180141
1126,145	1,2689221	1,1888229	1,9156827	0,90279201	1,9322162	0,92894701	2,459293	0,73589	0,69572486	0,71792065	0,7289606	0,95384628	1,1806831	0,83806401	1,0987785	0,77590376	1,8510844
1124,419	1,2820265	1,1831582	1,9321837	0,90904152	1,9692522	0,93717242	2,515461	0,73031007	0,68099843	0,71144964	0,71682735	0,94846259	1,1904947	0,84765924	1,1063156	0,78977475	1,889349
1122,692	1,2941125	1,1773748	1,9455574	0,90993512	2,0157001	0,93930442	2,5914814	0,71269211	0,66300247	0,69426569	0,70122085	0,94448633	1,1853462	0,85843818	1,1153728	0,80258149	1,9235239
1120,965	1,3179905	1,1827025	1,9825476	0,93260399	2,087469	0,94983298	2,682671	0,71186379	0,65842976	0,68769661	0,69798497	0,95878019	1,212311	0,87525012	1,1352586	0,81607006	1,966477
1119,239	1,3354542	1,1924402	2,0242465	0,94501036	2,1351023	0,95530975	2,7523589	0,71791395	0,65636703	0,68942974	0,72910158	0,97653203	1,2597402	0,88265261	1,1448679	0,81795625	2,0018301
1117,512	1,3556163	1,204713	2,0496154	0,95430508	2,1714344	0,96044193	2,8132464	0,71976644	0,65517277	0,69739622	0,75909167	0,99817717	1,2913284	0,88094615	1,1557283	0,81090188	2,0218543
1115,786	1,3914784	1,2256523	2,0889978	0,97205757	2,2321644	0,98115654	2,8932222	0,72251863	0,65386033	0,70264752	0,75255223	1,0154691	1,3125625	0,89988747	1,1802544	0,82411948	2,0679978
1114,059	1,4366287	1,2627463	2,1515168	1,0050098	2,3106953	1,018885	2,9940729	0,74241531	0,67075705	0,72450363	0,76602623	1,039106	1,3410266	0,93358337	1,2154718	0,85754464	2,1435431
1112,333	1,4972443	1,3298552	2,2425093	1,0774568	2,4146555	1,0719605	3,1174988	0,785229	0,7111029	0,76649524	0,84365379	1,1037615	1,4321218	0,98599031	1,2766264	0,9046204	2,2309843
1110,606	1,5738763	1,4070671	2,3491073	1,1581236	2,548763	1,130698	3,2733567	0,83677767	0,76118929	0,81611952	0,94474281	1,1816491	1,5418936	1,0604381	1,3512053	0,97328	2,3524638
1108,88	1,6217481	1,445396	2,4016782	1,1969588	2,616431	1,1704632	3,3697193	0,86745187	0,78384786	0,84442408	0,9902633	1,2205599	1,5919072	1,1048541	1,3920631	1,0093992	2,4275922
1107,153	1,6531804	1,4818819	2,4453309	1,2261232	2,6598632	1,1947961	3,4119405	0,89982863	0,80755816	0,87312015	1,0379905	1,2555956	1,6393004	1,1267037	1,4230699	1,0214698	2,4644317
1105,426	1,6992972	1,5184853	2,4992314	1,2682999	2,7286516	1,2330389	3,4878996	0,92982757	0,83499498	0,90457994	1,0876125	1,2903674	1,6896676	1,1736281	1,4617209	1,0572016	2,5294523
1103,7	1,736462	1,5515048	2,5504868	1,3064163	2,779168	1,2599585	3,5469092	0,95506742	0,8575919	0,92834452	1,1085274	1,3214607	1,7316482	1,2138702	1,4974129	1,0826526	2,5809088
1101,973	1,7643504	1,5774224	2,5834486	1,3347163	2,8193737	1,2841613	3,602322	0,97330649	0,87320034	0,95170568	1,1357896	1,3546744	1,7765858	1,2494614	1,5326207	1,1031176	2,6239799
1100,247	1,7789076	1,5847687	2,5824786	1,3376125	2,8401167	1,2930655	3,6228458	0,97905472	0,8788932	0,96099487	1,1397827	1,3603864	1,7888985	1,2692064	1,550958	1,1077933	2,6498028
1098,52	1,7894404	1,5868303	2,5917342	1,3367102	2,8547122	1,2995494	3,6335653	0,98160585	0,87760212	0,96196894	1,1274658	1,3615808	1,7877337	1,2833921	1,5599324	1,1134816	2,6694376
1096,794	1,7917512	1,5885365	2,6002988	1,3447195	2,8502848	1,2981918	3,6386032	0,98621511	0,88136905	0,96537912	1,1352776	1,3638855	1,7932409	1,2965742	1,5629449	1,111136	2,6795622
1095,067	1,7923747	1,5887953	2,5965261	1,3519509	2,8504135	1,2952195	3,6368257	0,98734534	0,87933794	0,96638516	1,1514486	1,3659207	1,8096058	1,3022435	1,563642	1,1046721	2,6769162
1093,341	1,7845273	1,5877427	2,5882678	1,3413642	2,8373782	1,2805446	3,6090194	0,97225888	0,86546774	0,9507391	1,1260606	1,3441938	1,7830928	1,290349	1,5474773	1,0968911	2,648213
1091,614	1,7670494	1,5726615	2,5683322	1,3278132	2,8049837	1,2588121	3,5580118	0,96300382	0,86023861	0,94041078	1,122626	1,3271652	1,7667341	1,2748731	1,5310391	1,0811944	2,6108681
1089,888	1,7434081	1,5431553	2,5311566	1,3014515	2,7609031	1,2359284	3,4941436	0,95026938	0,84723779	0,92653732	1,1266805	1,3072873	1,7553244	1,2526719	1,5020842	1,0608846	2,5648216
1088,161	1,7253437	1,525341	2,5107102	1,2757975	2,7180001	1,2168505	3,460845	0,93568893	0,83359466	0,91148332	1,1318435	1,2993897	1,7437513	1,2336286	1,4781809	1,0510643	2,5257913
1086,434	1,7124487	1,5098583	2,4906911	1,264353	2,6862908	1,2007872	3,4247857	0,92683649	0,82705917	0,89529561	1,1145289	1,2810787	1,724805	1,2152548	1,4555764	1,0460499	2,4934069
1084,708	1,6771176	1,4731243	2,4293719	1,2300587	2,6095786	1,1615898	3,3186669	0,90623199	0,80783576	0,8742403	1,0989422	1,2487217	1,6830611	1,1730522	1,410143	1,0151246	2,4157264
1082,981	1,6294427	1,4219521	2,3505616	1,1842634	2,5114142	1,1187488	3,1890561	0,87372816	0,78733977	0,84962157	1,069722	1,2164948	1,6367969	1,1261627	1,3592355	0,97488133	2,3233414
1081,255	1,60634	1,3923114	2,2938659	1,1661888	2,4626198	1,0943126	3,1246653	0,84927978	0,77417093	0,82417902	1,0459719	1,1933219	1,6094152	1,1105619	1,3277453	0,96708118	2,2829498
1079,528	1,5652445	1,3389273	2,2097437	1,124122	2,3842798	1,0563406	3,028265	0,82486779	0,74531176	0,78913852	1,0130725	1,1396922	1,5517083	1,072796	1,2805616	0,9337112	2,2091984
1077,802	1,5104085	1,2802056	2,1054034	1,0675282	2,2751326	1,004638	2,8907775	0,79280995	0,71113171	0,75209849	0,98294598	1,0860465	1,4855268	1,015398	1,2112997	0,88287009	2,0967058
1076,075	1,4547796	1,2208452	2,0028566	1,0156385	2,1676555	0,95163314	2,7550676	0,75919713	0,68071374	0,72114067	0,95605818	1,0495008	1,4277945	0,96069129	1,1493865	0,83856539	1,9980402
1074,349	1,3965838	1,1535473	1,8977694	0,96681555	2,055051	0,90323281	2,6263115	0,71756133	0,64674537	0,68532579	0,92568899	1,002199	1,3619861	0,91290043	1,0903099	0,79564751	1,9049998
1072,622	1,3431105	1,1068046	1,8125386	0,91369415	1,9582398	0,85725064	2,5130731	0,6811164	0,60842959	0,65102004	0,89645056	0,95766308	1,3108948	0,8660827	1,0357638	0,75338768	1,8110128
1070,895	1,2949835	1,0563976	1,7315721	0,87094959	1,8785436	0,81481616	2,4003844	0,64489402	0,57224648	0,61548402	0,87572499	0,91394141	1,2651082	0,82566894	0,98346701	0,71861427	1,7218448
1069,169	1,2523912	1,0121273	1,6596978	0,84280095	1,7953106	0,77387753	2,2876847	0,60058824	0,54597948	0,58472139	0,84244356	0,86296385	1,212895	0,78362871	0,93256346	0,67845103	1,6357996
1067,442	1,2235294	0,99186718	1,6138669	0,82960066	1,7178013	0,73944325	2,174142	0,5828839	0,52816155	0,56162862	0,83740326	0,84324845	1,1925099	0,74204999	0,88980262	0,64083274	1,5560901
1065,716	1,2223445	1,0058374	1,6107142	0,83745139	1,6706154	0,72579113	2,0981005	0,57670563	0,51935341	0,55232926	0,84742403	0,85535421	1,1807117	0,72575423	0,86737586	0,62305759	1,5047243
1063,989	1,239048	1,049781	1,6284374	0,86883367	1,6384177	0,7244454	2,0363749	0,57704678	0,5286597	0,56248846	0,90569458	0,9007571	1,2110413	0,72159587	0,85464017	0,61498155	1,4701914
1062,263	1,2226255	1,0340204	1,5734081	0,84380056	1,5621125	0,6969245	1,9249126	0,55947395	0,51476928	0,54619866	0,89214948	0,90401761	1,1737259	0,68321343	0,8088897	0,58095415	1,3974234
1060,536	1,1668269	0,96702393	1,4848163	0,78906551	1,4884099	0,6573054	1,8298508	0,53207954	0,48562905	0,50687752	0,8537248	0,85039077	1,1021986	0,6488854	0,76404933	0,54744962	1,3318714
1058,81	1,0773416	0,87173739	1,3742887	0,72882876	1,395366	0,5989543	1,7352997	0,49808877	0,44532617	0,46962394	0,81237687	0,76940651	1,03544	0,60710762	0,71426812	0,51484122	1,2505987
1057,083	0,97685065	0,76688027	1,238602	0,65303684	1,2879688	0,53586635	1,6162964	0,4440046	0,39204524	0,42074854	0,71192806	0,66457634	0,92016176	0,55175637	0,65184271	0,45927813	1,1526179
1055,357	0,90337904	0,70738796	1,1562238	0,60114528	1,2005193	0,49878835	1,525904	0,40690198	0,35500763	0,38559856	0,63581917	0,6014549	0,84357412	0,50780457	0,60893294	0,41812421	1,088992
1053,63	0,84597756	0,65555831	1,0813798	0,54232327	1,1288653	0,46468765	1,4500913	0,37718724	0,32705538	0,35501834	0,5716942	0,54717895	0,78404615	0,47192287	0,56350756	0,3876033	1,030469
1051,903	0,80011567	0,61873095	1,0275332	0,49608587	1,0808361	0,4373752	1,3907601	0,35256907	0,30647106	0,33138746	0,53312861	0,50588179	0,73300104	0,44552495	0,53486506	0,36768654	0,97468269
1050,177	0,7517879	0,57785696	0,98339015	0,47284384	1,0209885	0,41374132	1,3215946	0,3291739	0,28267909	0,30315413	0,47904525	0,47856279	0,68695254	0,41526354	0,50907421	0,34596382	0,92623859
1048,45	0,71480285	0,54531262	0,93500095	0,43963662	0,96801122	0,3874966	1,2536397	0,30844657	0,26235061	0,28612621	0,4285274	0,44423244	0,64405624	0,3853041	0,47811193	0,3266418	0,87874031
1046,724	0,68525407	0,52159707	0,88957904	0,42408557	0,93496311	0,36800196	1,2082621	0,28845919	0,25264896	0,27457953	0,41155451	0,42808578	0,62476592	0,36783425	0,45695758	0,31361916	0,84273542
1044,997	0,66879551	0,52345019	0,87753298	0,42994631	0,93525617	0,36690098	1,197004	0,29764727	0,26341753	0,28130388	0,45038062	0,44359359	0,64291851	0,37345592	0,45217581	0,32636802	0,83202315
1043,271	0,64328727	0,50661531	0,84790228	0,40209295	0,89045608	0,34704412	1,1451009	0,28965281	0,25562517	0,27397831	0,43083026	0,42446449	0,61839783	0,35093278	0,43272643	0,31479303	0,79386164
1041,544	0,6234706	0,4908128	0,83182956	0,39377386	0,85221143	0,3340763	1,0941871	0,28511249	0,24997401	0,26707203	0,43678391	0,41642639	0,59684998	0,33564855	0,42088735	0,30092443	0,76036504
1039,818	0,61515413	0,48996206	0,822008	0,40020438	0,84735474	0,34055695	1,0846146	0,29025159	0,25688488	0,27036926	0,46516822	0,42215771	0,61282339	0,3454891	0,42152114	0,31766699	0,74983078
1038,091	0,62120789	0,50340539	0,82496969	0,42983612	0,85944258	0,35527456	1,1023106	0,30050082	0,26873693	0,28670265	0,48013215	0,43646212	0,63046251	0,36960928	0,43467103	0,34488583	0,76198725
1036,364	0,60758306	0,50348522	0,8100774	0,43321203	0,84049483	0,35718299	1,0721901	0,31657528	0,28305619	0,29864592	0,48990853	0,45067435	0,64576499	0,36063288	0,43125706	0,3459081	0,74279725
1034,638	0,62689705	0,53273643	0,84030956	0,47494372	0,86916117	0,39983185	1,0932552	0,36507911	0,32982906	0,34189386	0,54640482	0,48907354	0,68802832	0,39886539	0,46491159	0,39535817	0,768735
1032,911	0,66185825	0,57981632	0,87987296	0,52932732	0,89888728	0,44432257	1,1245785	0,41661022	0,38930714	0,39283551	0,62262798	0,53918626	0,7393265	0,44511519	0,50931125	0,44700474	0,80775671
1031,185	0,6637605	0,5872803	0,8710888	0,54280653	0,88365891	0,45580625	1,0824729	0,43922757	0,40630898	0,41102962	0,64225719	0,55614533	0,73705371	0,45620533	0,51335628	0,45345925	0,80050667
1029,458	0,60107982	0,51468484	0,7696412	0,46547036	0,79171631	0,39703257	0,96048548	0,3839365	0,35020601	0,35702643	0,55918022	0,49770678	0,643695	0,39923995	0,44650087	0,38586713	0,7167825
1027,732	0,54095748	0,43947615	0,6835982	0,39770995	0,71457213	0,33256251	0,8843232	0,32163988	0,2829027	0,29469607	0,52679586	0,44092379	0,59692381	0,34868041	0,38222479	0,33012852	0,63536707
1026,005	0,47208189	0,36435314	0,58302444	0,3211628	0,61582901	0,26232599	0,77717691	0,24579727	0,21090396	0,22531857	0,43228969	0,35843179	0,50762031	0,28547856	0,31075856	0,25068386	0,54689979
1024,279	0,43237145	0,32799515	0,53342827	0,27303705	0,53541726	0,21925504	0,70894424	0,20926635	0,17611277	0,19337831	0,39675658	0,31426436	0,46793146	0,24798968	0,27026282	0,20093471	0,4864863
1022,552	0,4019356	0,28593265	0,47343481	0,20980376	0,46629765	0,18896029	0,63268012	0,17371642	0,13972421	0,16054303	0,34363754	0,25447227	0,40597362	0,21676172	0,22694357	0,15740205	0,43413327
1020,826	0,38655739	0,281096	0,45027428	0,17518982	0,42033724	0,17563655	0,58647969	0,1636521	0,12667731	0,15363717	0,31138504	0,23322589	0,37121876	0,20227333	0,21342021	0,13313643	0,40396429
1019,099	0,37966118	0,26200235	0,42645353	0,14819526	0,38771074	0,16719879	0,55528697	0,14895632	0,11489924	0,14221791	0,2913534	0,2100883	0,3437411	0,2016494	0,2062075	0,12374861	0,38418617
1017,372	0,38135971	0,25884946	0,41535301	0,13296629	0,35829307	0,16808311	0,52290224	0,15072185	0,11777981	0,14617625	0,2825742	0,20385963	0,33457444	0,20115087	0,20600066	0,11880042	0,37941565
1015,646	0,40429341	0,28355979	0,43966039	0,14583848	0,3697274	0,19206212	0,53861176	0,17810307	0,1452956	0,17200131	0,31616375	0,23345527	0,35891401	0,22680085	0,23319597	0,14174944	0,39700133
1013,919	0,43256774	0,31314227	0,46223426	0,16113763	0,38418562	0,21626962	0,55260194	0,20413406	0,1793301	0,21422298	0,36632365	0,25888351	0,40635602	0,25176112	0,26179087	0,16916389	0,42162127
1012,193	0,45223858	0,33305574	0,48419952	0,16973089	0,37900763	0,22769203	0,53344989	0,22376217	0,19459641	0,2304574	0,37915101	0,27310757	0,41076028	0,26037108	0,28290414	0,17561599	0,42373884
1010,466	0,49880559	0,38317289	0,54475491	0,20756119	0,44069413	0,27359267	0,59050334	0,25955649	0,22450452	0,26056635	0,41716589	0,30614408	0,43627899	0,31596774	0,32946366	0,2295933	0,47307307
1008,74	0,52351817	0,41605635	0,59563995	0,24204659	0,46632369	0,31073027	0,64661831	0,29158095	0,2582167	0,30076161	0,45640396	0,33033292	0,46698799	0,33968362	0,36607879	0,25938413	0,51164029
1007,013	0,63925639	0,57677921	0,79745442	0,3944128	0,62939077	0,46698096	0,85062556	0,43021458	0,40309314	0,44743561	0,62440283	0,44351432	0,64624643	0,46987715	0,52993598	0,41022901	0,68392719
1005,287	0,88618449	0,8754532	1,1359724	0,61753458	0,89691764	0,77682904	1,1176881	0,70735399	0,70629789	0,74226765	0,81770716	0,6694796	0,88222963	0,73116446	0,82036381	0,69522368	1,011938
1003,56	1,2239597	1,2507329	1,4808841	0,91272119	1,2076035	1,1425022	1,3520688	1,1065832	1,1184887	1,1207334	1,0899122	1,0204177	1,15712	1,092785	1,1826341	1,0725759	1,4269404
1001,834	1,2461673	1,2195142	1,4389805	0,91916814	1,2003048	1,1044412	1,2788479	1,1538272	1,1397834	1,1111563	1,0908843	1,0924169	1,1282494	1,1274118	1,1722313	1,0917277	1,4215378
1000,107	0,8899863	0,7967507	1,0169223	0,58113175	0,85560548	0,68200064	0,96410869	0,74445203	0,7041527	0,70786672	0,81857083	0,74112842	0,82013788	0,72843089	0,75575293	0,67160415	0,99176995
998,38	0,65194906	0,52875695	0,72729724	0,37297681	0,6254823	0,40574451	0,77692746	0,41364852	0,38068316	0,4116205	0,58497337	0,46731011	0,59284907	0,47351008	0,48369455	0,38910365	0,70675892
996,654	0,56065993	0,4220832	0,6047624	0,25978896	0,51986252	0,29551492	0,68139579	0,28378397	0,24428594	0,28121712	0,43170687	0,32051752	0,44929243	0,36494432	0,37291991	0,26521408	0,58324953
994,927	0,5337121	0,40135478	0,59150898	0,22458555	0,48873782	0,27102321	0,68280956	0,24184561	0,20190851	0,24451231	0,40074343	0,29014562	0,44024075	0,33848175	0,34910055	0,23124783	0,55669784
993,201	0,54066169	0,40985206	0,59106742	0,22825336	0,48821693	0,2653282	0,67672555	0,25188428	0,20582585	0,25522659	0,42008958	0,3026051	0,47198509	0,32964328	0,34407347	0,21733335	0,55827119
991,474	0,55702918	0,40089531	0,60804451	0,23176052	0,50911864	0,28180672	0,70847671	0,24740848	0,21552571	0,2534098	0,40595737	0,29986906	0,45677694	0,34317519	0,35751071	0,23617749	0,57439057
989,748	0,54726485	0,39496801	0,59605673	0,21509957	0,50159682	0,26785411	0,68692215	0,24190739	0,20948209	0,24190185	0,40120255	0,29244326	0,45035308	0,3330232	0,3532524	0,21953734	0,55706698
988,021	0,53137917	0,36233129	0,55086096	0,18317293	0,47057431	0,24775071	0,65029622	0,22834136	0,19200663	0,2285964	0,35559327	0,26349295	0,41174078	0,3024106	0,31807361	0,19389224	0,53596452
986,295	0,53354498	0,37197961	0,56228808	0,20570205	0,48528865	0,24801557	0,67355126	0,23129409	0,1917768	0,22293908	0,39423727	0,27974939	0,43599233	0,32150795	0,32529009	0,20403453	0,54097989
984,568	0,48667806	0,30374067	0,46428244	0,14727878	0,38560984	0,19601505	0,55964794	0,17635109	0,14391402	0,17472159	0,3040562	0,21547531	0,3401867	0,24894162	0,26165295	0,140805	0,44699778
982,841	0,4896692	0,30816456	0,47403474	0,1718771	0,39281939	0,19378962	0,54593875	0,18177501	0,15234309	0,18547494	0,34946738	0,22635358	0,37583404	0,2552699	0,2628845	0,1578109	0,44039879
981,115	0,45975248	0,25176918	0,39306835	0,14605468	0,32441286	0,15438949	0,45489182	0,15859685	0,12340985	0,1529602	0,31068742	0,19079948	0,31967165	0,21227029	0,22631085	0,12673489	0,37497759
979,388	0,44773578	0,24401234	0,37567697	0,14649678	0,30636649	0,14304915	0,42034289	0,14571012	0,12209205	0,14524599	0,32539833	0,18818189	0,31819454	0,20943589	0,20682784	0,12300454	0,32928608
977,662	0,41459681	0,19191073	0,2961052	0,12359027	0,24506624	0,11056701	0,33153857	0,11181384	0,090242654	0,11498727	0,29186549	0,14487205	0,27093121	0,17362883	0,16292457	0,098454686	0,27136282
975,935	0,40503083	0,17009123	0,24879736	0,11362441	0,21549491	0,093325661	0,28539879	0,11093996	0,082409353	0,10570665	0,2788331	0,14375613	0,251884	0,1494604	0,14157555	0,090124572	0,23505212
974,209	0,38583979	0,13491834	0,19863747	0,092943958	0,1649695	0,07191556	0,21108187	0,08829258	0,067270867	0,085238018	0,24011235	0,11521593	0,21149254	0,11977811	0,11164549	0,069957565	0,18394053
972,482	0,38334439	0,13469158	0,18436984	0,10345958	0,15744689	0,06493038	0,20791563	0,084954774	0,067287048	0,077904844	0,2517089	0,10954564	0,21175841	0,1252178	0,10728519	0,075063933	0,16977785
970,756	0,37921122	0,11364781	0,1610248	0,095978817	0,11983804	0,058210799	0,1713997	0,081597988	0,059256968	0,073860211	0,23932299	0,092891027	0,18732835	0,11329075	0,094708943	0,072598804	0,14342452
969,029	0,37806467	0,10815761	0,1428059	0,086312342	0,10468701	0,050446726	0,13797321	0,079827316	0,058550274	0,070228029	0,22271994	0,092567397	0,17709468	0,10390565	0,086089808	0,062757848	0,12000331
967,303	0,38984728	0,11040004	0,13853649	0,099163095	0,1147155	0,061640819	0,15654662	0,097655937	0,070224511	0,081917142	0,24383885	0,1050974	0,19770215	0,10748086	0,088108531	0,076302086	0,12587482
965,576	0,40348451	0,11800577	0,15310561	0,10377618	0,12360027	0,067983809	0,16295509	0,10286959	0,083309244	0,089765099	0,24373655	0,10953587	0,19290082	0,1056693	0,097532251	0,082194174	0,13522474
963,849	0,39841508	0,10479945	0,12698577	0,08243321	0,099545178	0,068182563	0,1272087	0,093222902	0,08173228	0,090449282	0,20760179	0,092641785	0,1616057	0,086465635	0,083477289	0,064743758	0,11852019
962,123	0,40426787	0,092442059	0,11458911	0,064046626	0,08577196	0,071037236	0,12573636	0,087676809	0,082417042	0,083936972	0,18561285	0,082929245	0,14381498	0,079485912	0,075988616	0,065475634	0,11259136
960,396	0,41604915	0,10263646	0,12363839	0,061463799	0,098237206	0,075020092	0,12974747	0,090305887	0,087485317	0,091005993	0,15872256	0,087049465	0,13184493	0,086697335	0,076413158	0,074011599	0,10990459
958,67	0,44611271	0,12777712	0,1568571	0,1021329	0,13232856	0,092918439	0,16633007	0,11184045	0,10961121	0,10814955	0,20146095	0,10777282	0,17809919	0,10926109	0,098808773	0,099380229	0,13402239
956,943	0,44181424	0,10537336	0,12961419	0,083524854	0,1209146	0,079983565	0,14229328	0,10549282	0,095819453	0,096031741	0,15648948	0,091157551	0,14359451	0,089084614	0,076370823	0,081790221	0,11322576
955,217	0,43568201	0,086754512	0,11964952	0,072625225	0,098671325	0,063697225	0,10510102	0,089183476	0,083390255	0,080420015	0,12638923	0,073967241	0,10940332	0,058296643	0,058669167	0,063545051	0,084648093
953,49	0,43863415	0,076203286	0,10969444	0,06749015	0,093973779	0,054407199	0,10525121	0,076709095	0,076311439	0,073231607	0,12768993	0,066202333	0,095160712	0,048216333	0,050058678	0,060188262	0,075483297
951,764	0,44335858	0,076161039	0,10588881	0,06918174	0,10266468	0,048476689	0,10489046	0,068310728	0,069839068	0,060529277	0,10710932	0,054786257	0,087013672	0,044224428	0,044154125	0,06413318	0,069956762
950,037	0,43594904	0,062911783	0,094842315	0,066863394	0,085960017	0,032119747	0,079414837	0,06019308	0,055970769	0,044285999	0,088429711	0,041826035	0,064413057	0,020393365	0,02311477	0,055590375	0,035182521
